# Supplementary material for: [4,4′-(Ethane-1,2-diyldinitrilo)­bis­(pent-2-en-2-olato)]copper(II) 0.25-hydrate
Source: Acta Crystallogr Sect E Struct Rep Online. 2012 Apr 25;68(Pt 5):m670. doi: 10.1107/S1600536812017102 (PMC3344391; doi:10.1107/S1600536812017102)
Supplement: Supplementary file 1 [file e-68-0m670-sup1.cif]

##############################################################################
#                                                                            #
# This CIF contains the data in a paper accepted for publication in          #
# Acta Crystallographica Section E. It conforms to the requirements of       #
# Notes for Authors for Acta Crystallographica Section E, and has been       #
# peer reviewed under the auspices of the IUCr Commission on Journals.       #
#                                                                            #
# Full details of the Crystallographic Information File format               #
# are given in the paper "The Crystallographic Information File (CIF):       #
# a New Standard Archive File for Crystallography" by S. R. Hall, F. H.      #
# Allen and I. D. Brown [Acta Cryst. (1991), A47, 655-685].                  #
#                                                                            #
# The current version of the core CIF dictionary is obtainable from          #
# ftp://ftp.iucr.org/pub/cif_core.dic.                                       #
#                                                                            #
# Software is freely available for graphical display of the structure(s)     #
# in this CIF. For information consult the CIF software page                 #
# http://www.iucr.org/resources/cif/software.                                #
#                                                                            #
# This file may be used for bona fide research purposes within the           #
# scientific community so long as proper attribution is given to the journal # 
# article from which it was obtained.                                        #
#                                                                            #
##############################################################################
data_I
_audit_creation_method     SHELXL-97
_chemical_name_systematic
;
[4,4'-(Ethane-1,2-diyldinitrilo)bis(pent-2-en-2-olato)]copper(II) 0.25-hydrate
;
_chemical_name_common
;
;
_chemical_formula_moiety     'C12 H18 Cu N2 O2, 0.25(H2 O)'
_chemical_formula_sum     'C12 H18.50 Cu N2 O2.25'
_chemical_formula_iupac     '[Cu (C12 H18 N2 O2)], 0.25H2 O'
_chemical_formula_weight     290.33
_chemical_melting_point     ?
_symmetry_cell_setting     orthorhombic
_symmetry_space_group_name_H-M     'P b c n'
_symmetry_space_group_name_Hall     '-P 2n 2ab'
loop_
    _symmetry_equiv_pos_as_xyz
    'x, y, z'
    '-x+1/2, -y+1/2, z+1/2'
    'x+1/2, -y+1/2, -z'
    '-x, y, -z+1/2'
    '-x, -y, -z'
    'x-1/2, y-1/2, -z-1/2'
    '-x-1/2, y-1/2, z'
    'x, -y, z-1/2'
_cell_length_a     17.0029(7)
_cell_length_b     8.0198(3)
_cell_length_c     19.6532(7)
_cell_angle_alpha     90.00
_cell_angle_beta     90.00
_cell_angle_gamma     90.00
_cell_volume     2679.91(18)
_cell_formula_units_Z     8
_cell_measurement_reflns_used     5532
_cell_measurement_theta_min     2.39
_cell_measurement_theta_max     25.85
_cell_measurement_temperature     296(2)
_exptl_crystal_description     'block'
_exptl_crystal_colour     'dark brown'
_exptl_crystal_size_max     0.24
_exptl_crystal_size_mid     0.21
_exptl_crystal_size_min     0.13
_exptl_crystal_density_diffrn     1.439
_exptl_crystal_density_meas     ?
_exptl_crystal_density_method     'not measured'
_exptl_crystal_F_000     1212
_exptl_absorpt_coefficient_mu     1.624
_exptl_absorpt_correction_type     multi-scan
_exptl_absorpt_process_details     '(SADABS; Bruker, 2007)'
_exptl_absorpt_correction_T_min     0.6965
_exptl_absorpt_correction_T_max     0.8166
_exptl_special_details     ?
_diffrn_ambient_temperature     296(2)
_diffrn_radiation_type     MoK\a
_diffrn_radiation_wavelength     0.71073
_diffrn_radiation_source     'fine-focus sealed tube'
_diffrn_radiation_monochromator     graphite
_diffrn_measurement_device_type     'Bruker Kappa APEXII CCD'
_diffrn_measurement_method     '\f and \w scans'
_diffrn_detector_area_resol_mean     ?
_diffrn_reflns_number     22704
_diffrn_reflns_av_R_equivalents     0.0423
_diffrn_reflns_av_sigmaI/netI     0.0389
_diffrn_reflns_theta_min     2.81
_diffrn_reflns_theta_max     28.31
_diffrn_reflns_theta_full     26.00
_diffrn_measured_fraction_theta_max     0.998
_diffrn_measured_fraction_theta_full     0.999
_diffrn_reflns_limit_h_min     -22
_diffrn_reflns_limit_h_max     22
_diffrn_reflns_limit_k_min     -8
_diffrn_reflns_limit_k_max     10
_diffrn_reflns_limit_l_min     -22
_diffrn_reflns_limit_l_max     26
_diffrn_standards_number     0
_diffrn_standards_interval_count     .
_diffrn_standards_interval_time     .
_diffrn_standards_decay_%     ?
_refine_special_details
;
Refinement of <i>F</i>^2^ against ALL reflections. The weighted <i>R</i>-factor
<i>wR</i> and goodness of fit <i>S</i> are based on <i>F</i>^2^, conventional
<i>R</i>-factors <i>R</i> are based on <i>F</i>, with <i>F</i> set to zero for
negative <i>F</i>^2^. The threshold expression of <i>F</i>^2^ >
2\s(<i>F</i>^2^) is used only for calculating <i>R</i>-factors(gt) <i>etc</i>.
and is not relevant to the choice of reflections for refinement.
<i>R</i>-factors based on <i>F</i>^2^ are statistically about twice as large
as those based on <i>F</i>, and <i>R</i>- factors based on ALL data will be
even larger.
;
_reflns_number_total     3338
_reflns_number_gt     1745
_reflns_threshold_expression     I>2\s(I)
_refine_ls_structure_factor_coef     Fsqd
_refine_ls_matrix_type     full
_refine_ls_R_factor_all     0.1273
_refine_ls_R_factor_gt     0.0604
_refine_ls_wR_factor_gt     0.1470
_refine_ls_wR_factor_ref     0.1901
_refine_ls_goodness_of_fit_ref     1.071
_refine_ls_restrained_S_all     1.072
_refine_ls_number_reflns     3338
_refine_ls_number_parameters     166
_refine_ls_number_restraints     1
_refine_ls_hydrogen_treatment     mixed
_refine_ls_weighting_scheme     calc
_refine_ls_weighting_details
         'calc w=1/[\s^2^(Fo^2^)+(0.0608P)^2^+6.2772P] where P=(Fo^2^+2Fc^2^)/3'
_atom_sites_solution_hydrogens     geom
_atom_sites_solution_primary     direct
_atom_sites_solution_secondary     difmap
_refine_ls_shift/su_max     0.000
_refine_ls_shift/su_mean     0.000
_refine_diff_density_max     0.559
_refine_diff_density_min     -0.385
_refine_ls_extinction_method     none
_refine_ls_extinction_coef     ?
loop_
    _atom_type_symbol
    _atom_type_description
    _atom_type_scat_dispersion_real
    _atom_type_scat_dispersion_imag
    _atom_type_scat_source
    'C' 'C' 0.0033 0.0016
                         'International Tables Vol C Tables 4.2.6.8 and 6.1.1.4'
    'H' 'H' 0.0000 0.0000
                         'International Tables Vol C Tables 4.2.6.8 and 6.1.1.4'
    'Cu' 'Cu' 0.3201 1.2651
                         'International Tables Vol C Tables 4.2.6.8 and 6.1.1.4'
    'N' 'N' 0.0061 0.0033
                         'International Tables Vol C Tables 4.2.6.8 and 6.1.1.4'
    'O' 'O' 0.0106 0.0060
                         'International Tables Vol C Tables 4.2.6.8 and 6.1.1.4'
_computing_data_collection     'APEX2 (Bruker, 2007)'
_computing_cell_refinement     'SAINT (Bruker, 2007)'
_computing_data_reduction     'SAINT (Bruker, 2007)'
_computing_structure_solution     'SHELXS97 (Sheldrick, 2008)'
_computing_structure_refinement     'SHELXL97 (Sheldrick, 2008)'
_computing_molecular_graphics     'PLATON (Spek, 2009)'
_computing_publication_material
                                'WinGX (Farrugia, 1999) and PLATON (Spek, 2009)'
loop_
    _atom_site_type_symbol
    _atom_site_label
    _atom_site_fract_x
    _atom_site_fract_y
    _atom_site_fract_z
    _atom_site_U_iso_or_equiv
    _atom_site_adp_type
    _atom_site_calc_flag
    _atom_site_refinement_flags
    _atom_site_occupancy
    _atom_site_symmetry_multiplicity
    _atom_site_disorder_assembly
    _atom_site_disorder_group
    Cu Cu1 0.28720(4) 0.12613(9) 0.19272(3) 0.0578(3) Uani d . 1 1 . .
    O O1 0.3694(2) 0.1823(5) 0.13133(18) 0.0729(11) Uani d . 1 1 . .
    O O2 0.3675(2) 0.0653(6) 0.25492(19) 0.0791(12) Uani d . 1 1 . .
    N N1 0.2057(2) 0.2001(5) 0.1317(2) 0.0557(10) Uani d . 1 1 . .
    N N2 0.2037(3) 0.0604(5) 0.2529(2) 0.0609(11) Uani d . 1 1 . .
    C C1 0.4377(4) 0.2870(10) 0.0361(3) 0.096(2) Uani d . 1 1 . .
    H H1A 0.4698 0.1885 0.0365 0.144 Uiso calc R 1 1 . .
    H H1B 0.4650 0.3758 0.0589 0.144 Uiso calc R 1 1 . .
    H H1C 0.4272 0.3189 -0.0101 0.144 Uiso calc R 1 1 . .
    C C2 0.3606(4) 0.2520(7) 0.0726(3) 0.0662(15) Uani d . 1 1 . .
    C C3 0.2912(4) 0.2910(7) 0.0431(3) 0.0670(15) Uani d . 1 1 . .
    H H3 0.2932 0.3401 0.0002 0.080 Uiso calc R 1 1 . .
    C C4 0.2160(3) 0.2638(6) 0.0715(3) 0.0596(13) Uani d . 1 1 . .
    C C5 0.1275(4) 0.1746(10) 0.1597(4) 0.094(2) Uani d . 1 1 . .
    H H5A 0.1025 0.2822 0.1659 0.113 Uiso calc R 1 1 . .
    H H5B 0.0963 0.1117 0.1273 0.113 Uiso calc R 1 1 . .
    C C6 0.1280(4) 0.0880(11) 0.2234(4) 0.109(3) Uani d . 1 1 . .
    H H6A 0.0964 0.1507 0.2555 0.131 Uiso calc R 1 1 . .
    H H6B 0.1027 -0.0193 0.2169 0.131 Uiso calc R 1 1 . .
    C C7 0.2129(4) -0.0013(8) 0.3139(3) 0.0741(17) Uani d . 1 1 . .
    C C8 0.2866(5) -0.0314(8) 0.3429(3) 0.084(2) Uani d . 1 1 . .
    H H8 0.2871 -0.0793 0.3859 0.100 Uiso calc R 1 1 . .
    C C9 0.3573(5) 0.0023(9) 0.3145(3) 0.0825(18) Uani d . 1 1 . .
    C C10 0.4323(5) -0.0375(12) 0.3520(4) 0.126(3) Uani d . 1 1 . .
    H H10A 0.4631 0.0622 0.3569 0.189 Uiso calc R 1 1 . .
    H H10B 0.4617 -0.1189 0.3269 0.189 Uiso calc R 1 1 . .
    H H10C 0.4199 -0.0811 0.3962 0.189 Uiso calc R 1 1 . .
    C C11 0.1458(4) 0.3136(9) 0.0287(3) 0.094(2) Uani d . 1 1 . .
    H H11A 0.1143 0.3925 0.0534 0.141 Uiso calc R 1 1 . .
    H H11B 0.1149 0.2166 0.0186 0.141 Uiso calc R 1 1 . .
    H H11C 0.1637 0.3633 -0.0129 0.141 Uiso calc R 1 1 . .
    C C12 0.1418(5) -0.0453(10) 0.3561(4) 0.116(3) Uani d . 1 1 . .
    H H12A 0.1105 -0.1259 0.3323 0.174 Uiso calc R 1 1 . .
    H H12B 0.1111 0.0533 0.3642 0.174 Uiso calc R 1 1 . .
    H H12C 0.1585 -0.0912 0.3988 0.174 Uiso calc R 1 1 . .
    O O1W 0.5000 0.2851(13) 0.2500 0.070(3) Uani d SPD 0.50 2 . .
    H H1WA 0.484(9) 0.205(9) 0.269(6) 0.105 Uiso d PD 0.50 1 . .
loop_
    _atom_site_aniso_label
    _atom_site_aniso_U_11
    _atom_site_aniso_U_22
    _atom_site_aniso_U_33
    _atom_site_aniso_U_12
    _atom_site_aniso_U_13
    _atom_site_aniso_U_23
    Cu1 0.0602(4) 0.0703(5) 0.0430(4) 0.0012(4) -0.0011(3) -0.0032(3)
    O1 0.054(2) 0.116(3) 0.049(2) -0.002(2) -0.0047(17) 0.005(2)
    O2 0.071(2) 0.117(3) 0.049(2) 0.011(2) -0.0059(19) 0.006(2)
    N1 0.053(2) 0.059(2) 0.056(2) 0.002(2) 0.003(2) -0.010(2)
    N2 0.068(3) 0.060(3) 0.055(3) -0.006(2) 0.004(2) -0.008(2)
    C1 0.088(5) 0.124(6) 0.075(4) -0.022(5) 0.017(4) 0.006(4)
    C2 0.069(4) 0.079(4) 0.051(3) -0.011(3) 0.007(3) -0.006(3)
    C3 0.081(4) 0.074(4) 0.047(3) -0.002(3) -0.004(3) 0.006(3)
    C4 0.072(3) 0.052(3) 0.055(3) 0.005(3) -0.010(3) -0.010(2)
    C5 0.064(4) 0.131(6) 0.088(5) 0.002(4) 0.009(4) -0.012(4)
    C6 0.074(5) 0.156(8) 0.097(5) -0.013(5) 0.007(4) 0.009(5)
    C7 0.111(5) 0.057(3) 0.055(3) -0.013(4) 0.016(4) -0.009(3)
    C8 0.131(6) 0.075(4) 0.045(3) 0.003(4) -0.001(4) 0.004(3)
    C9 0.105(5) 0.087(4) 0.055(4) 0.014(4) -0.017(4) -0.001(3)
    C10 0.133(7) 0.167(8) 0.076(5) 0.032(6) -0.043(5) 0.014(5)
    C11 0.097(5) 0.103(5) 0.082(4) 0.014(4) -0.029(4) 0.009(4)
    C12 0.156(7) 0.120(6) 0.073(4) -0.041(6) 0.037(5) -0.003(4)
    O1W 0.033(5) 0.055(6) 0.122(10) 0.000 -0.007(6) 0.000
_geom_special_details
;
All s.u.'s (except the s.u. in the dihedral angle between two l.s. planes) are
estimated using the full covariance matrix. The cell s.u.'s are taken into
account individually in the estimation of s.u.'s in distances, angles and
torsion angles; correlations between s.u.'s in cell parameters are only used
when they are defined by crystal symmetry. An approximate (isotropic)
treatment of cell s.u.'s is used for estimating s.u.'s involving l.s. planes.
;
loop_
    _geom_bond_atom_site_label_1
    _geom_bond_atom_site_label_2
    _geom_bond_site_symmetry_2
    _geom_bond_distance
    _geom_bond_publ_flag
    Cu1 O2 . 1.897(4) y
    Cu1 O1 . 1.901(4) y
    Cu1 N2 . 1.922(4) y
    Cu1 N1 . 1.926(4) y
    O1 C2 . 1.291(6) ?
    O2 C9 . 1.287(7) ?
    N1 C4 . 1.301(7) ?
    N1 C5 . 1.454(7) ?
    N2 C7 . 1.307(7) ?
    N2 C6 . 1.429(8) ?
    C1 C2 . 1.521(8) ?
    C1 H1A . 0.9600 ?
    C1 H1B . 0.9600 ?
    C1 H1C . 0.9600 ?
    C2 C3 . 1.351(7) ?
    C3 C4 . 1.412(7) ?
    C3 H3 . 0.9300 ?
    C4 C11 . 1.514(7) ?
    C5 C6 . 1.431(10) ?
    C5 H5A . 0.9700 ?
    C5 H5B . 0.9700 ?
    C6 H6A . 0.9700 ?
    C6 H6B . 0.9700 ?
    C7 C8 . 1.398(8) ?
    C7 C12 . 1.509(9) ?
    C8 C9 . 1.352(9) ?
    C8 H8 . 0.9300 ?
    C9 C10 . 1.506(9) ?
    C10 H10A . 0.9600 ?
    C10 H10B . 0.9600 ?
    C10 H10C . 0.9600 ?
    C11 H11A . 0.9600 ?
    C11 H11B . 0.9600 ?
    C11 H11C . 0.9600 ?
    C12 H12A . 0.9600 ?
    C12 H12B . 0.9600 ?
    C12 H12C . 0.9600 ?
    O1W H1WA . 0.79(2) ?
loop_
    _geom_angle_atom_site_label_1
    _geom_angle_atom_site_label_2
    _geom_angle_atom_site_label_3
    _geom_angle_site_symmetry_1
    _geom_angle_site_symmetry_3
    _geom_angle
    _geom_angle_publ_flag
    O2 Cu1 O1 . . 86.59(16) ?
    O2 Cu1 N2 . . 93.75(19) ?
    O1 Cu1 N2 . . 177.56(18) ?
    O2 Cu1 N1 . . 176.84(19) ?
    O1 Cu1 N1 . . 93.48(17) ?
    N2 Cu1 N1 . . 86.31(19) ?
    C2 O1 Cu1 . . 125.8(4) ?
    C9 O2 Cu1 . . 126.2(5) ?
    C4 N1 C5 . . 121.5(5) ?
    C4 N1 Cu1 . . 126.2(4) ?
    C5 N1 Cu1 . . 112.3(4) ?
    C7 N2 C6 . . 122.7(6) ?
    C7 N2 Cu1 . . 125.4(4) ?
    C6 N2 Cu1 . . 112.0(4) ?
    C2 C1 H1A . . 109.5 ?
    C2 C1 H1B . . 109.5 ?
    H1A C1 H1B . . 109.5 ?
    C2 C1 H1C . . 109.5 ?
    H1A C1 H1C . . 109.5 ?
    H1B C1 H1C . . 109.5 ?
    O1 C2 C3 . . 125.9(5) ?
    O1 C2 C1 . . 113.6(5) ?
    C3 C2 C1 . . 120.5(5) ?
    C2 C3 C4 . . 125.8(5) ?
    C2 C3 H3 . . 117.1 ?
    C4 C3 H3 . . 117.1 ?
    N1 C4 C3 . . 122.8(5) ?
    N1 C4 C11 . . 120.2(5) ?
    C3 C4 C11 . . 117.0(5) ?
    C6 C5 N1 . . 113.2(6) ?
    C6 C5 H5A . . 108.9 ?
    N1 C5 H5A . . 108.9 ?
    C6 C5 H5B . . 108.9 ?
    N1 C5 H5B . . 108.9 ?
    H5A C5 H5B . . 107.7 ?
    N2 C6 C5 . . 115.8(6) ?
    N2 C6 H6A . . 108.3 ?
    C5 C6 H6A . . 108.3 ?
    N2 C6 H6B . . 108.3 ?
    C5 C6 H6B . . 108.3 ?
    H6A C6 H6B . . 107.4 ?
    N2 C7 C8 . . 123.2(6) ?
    N2 C7 C12 . . 119.8(7) ?
    C8 C7 C12 . . 117.0(6) ?
    C9 C8 C7 . . 126.5(6) ?
    C9 C8 H8 . . 116.8 ?
    C7 C8 H8 . . 116.8 ?
    O2 C9 C8 . . 124.9(6) ?
    O2 C9 C10 . . 114.5(7) ?
    C8 C9 C10 . . 120.6(6) ?
    C9 C10 H10A . . 109.5 ?
    C9 C10 H10B . . 109.5 ?
    H10A C10 H10B . . 109.5 ?
    C9 C10 H10C . . 109.5 ?
    H10A C10 H10C . . 109.5 ?
    H10B C10 H10C . . 109.5 ?
    C4 C11 H11A . . 109.5 ?
    C4 C11 H11B . . 109.5 ?
    H11A C11 H11B . . 109.5 ?
    C4 C11 H11C . . 109.5 ?
    H11A C11 H11C . . 109.5 ?
    H11B C11 H11C . . 109.5 ?
    C7 C12 H12A . . 109.5 ?
    C7 C12 H12B . . 109.5 ?
    H12A C12 H12B . . 109.5 ?
    C7 C12 H12C . . 109.5 ?
    H12A C12 H12C . . 109.5 ?
    H12B C12 H12C . . 109.5 ?
loop_
    _geom_hbond_atom_site_label_D
    _geom_hbond_atom_site_label_H
    _geom_hbond_atom_site_label_A
    _geom_hbond_site_symmetry_A
    _geom_hbond_distance_DH
    _geom_hbond_distance_HA
    _geom_hbond_distance_DA
    _geom_hbond_angle_DHA
    C12 H12A O1W 6_556 0.96 2.58 3.466(9) 154
    C6 H6B O1W 6_556 0.97 2.44 3.303(11) 149
    O1W H1WA O2 . 0.79(2) 2.29(14) 2.862(8) 130(13)
_iucr_refine_instructions_details
;
TITL ASLAM
CELL 0.71073 17.0029 8.0198 19.6532 90.000 90.000 90.000
ZERR 8.0000 0.0007 0.0003 0.0007 0.000 0.000 0.000
LATT 1
SYMM 0.5-X, 0.5-Y, 0.5+Z
SYMM 0.5+X, 0.5-Y, -Z
SYMM -X, Y, 0.5-Z
SFAC C H CU N O
UNIT 96 148 8 16 18
MERG 2
FMAP 2
GRID
PLAN 60
TEMP 23
SIZE 0.24 0.21 0.14
OMIT     0 0 2
BOND $H
DFIX 0.84 .02 O1W H1WA
HTAB
L.S. 15
ACTA 52
WGHT    0.060800    6.277200
FVAR       0.10571
CU1   3    0.287202    0.126133    0.192720    11.00000    0.06015    0.07031 =
         0.04298   -0.00316   -0.00112    0.00123
O1    5    0.369409    0.182279    0.131329    11.00000    0.05371    0.11566 =
         0.04945    0.00502   -0.00466   -0.00189
O2    5    0.367536    0.065312    0.254925    11.00000    0.07085    0.11741 =
         0.04905    0.00592   -0.00589    0.01126
N1    4    0.205723    0.200059    0.131687    11.00000    0.05255    0.05858 =
         0.05584   -0.00980    0.00295    0.00174
N2    4    0.203653    0.060399    0.252855    11.00000    0.06806    0.05993 =
         0.05482   -0.00831    0.00428   -0.00645
C1    1    0.437737    0.287044    0.036128    11.00000    0.08840    0.12367 =
         0.07544    0.00574    0.01721   -0.02240
AFIX 137
H1A   2    0.469775    0.188482    0.036533    11.00000   -1.50000
H1B   2    0.464957    0.375836    0.058902    11.00000   -1.50000
H1C   2    0.427178    0.318939   -0.010058    11.00000   -1.50000
AFIX   0
C2    1    0.360566    0.251981    0.072589    11.00000    0.06884    0.07877 =
         0.05088   -0.00575    0.00686   -0.01063
C3    1    0.291221    0.290998    0.043076    11.00000    0.08053    0.07368 =
         0.04672    0.00635   -0.00427   -0.00247
AFIX  43
H3    2    0.293174    0.340106    0.000241    11.00000   -1.20000
AFIX   0
C4    1    0.216024    0.263838    0.071492    11.00000    0.07151    0.05237 =
         0.05500   -0.00990   -0.00989    0.00525
C5    1    0.127502    0.174605    0.159723    11.00000    0.06371    0.13077 =
         0.08788   -0.01163    0.00934    0.00169
AFIX  23
H5A   2    0.102453    0.282203    0.165930    11.00000   -1.20000
H5B   2    0.096307    0.111743    0.127325    11.00000   -1.20000
AFIX   0
C6    1    0.127958    0.087987    0.223356    11.00000    0.07362    0.15562 =
         0.09710    0.00927    0.00729   -0.01336
AFIX  23
H6A   2    0.096376    0.150729    0.255511    11.00000   -1.20000
H6B   2    0.102674   -0.019290    0.216939    11.00000   -1.20000
AFIX   0
C7    1    0.212922   -0.001290    0.313857    11.00000    0.11073    0.05693 =
         0.05464   -0.00895    0.01560   -0.01328
C8    1    0.286632   -0.031383    0.342851    11.00000    0.13134    0.07493 =
         0.04464    0.00433   -0.00093    0.00292
AFIX  43
H8    2    0.287092   -0.079331    0.385935    11.00000   -1.20000
AFIX   0
C9    1    0.357345    0.002266    0.314507    11.00000    0.10538    0.08695 =
         0.05525   -0.00075   -0.01692    0.01388
C10   1    0.432298   -0.037496    0.352010    11.00000    0.13343    0.16714 =
         0.07643    0.01450   -0.04329    0.03199
AFIX 137
H10A  2    0.463061    0.062172    0.356864    11.00000   -1.50000
H10B  2    0.461749   -0.118921    0.326854    11.00000   -1.50000
H10C  2    0.419851   -0.081078    0.396211    11.00000   -1.50000
AFIX   0
C11   1    0.145803    0.313626    0.028720    11.00000    0.09684    0.10287 =
         0.08188    0.00928   -0.02896    0.01444
AFIX 137
H11A  2    0.114323    0.392522    0.053373    11.00000   -1.50000
H11B  2    0.114871    0.216603    0.018600    11.00000   -1.50000
H11C  2    0.163682    0.363328   -0.012939    11.00000   -1.50000
AFIX   0
C12   1    0.141789   -0.045269    0.356125    11.00000    0.15570    0.11973 =
         0.07334   -0.00263    0.03698   -0.04092
AFIX 137
H12A  2    0.110457   -0.125884    0.332270    11.00000   -1.50000
H12B  2    0.111122    0.053294    0.364151    11.00000   -1.50000
H12C  2    0.158538   -0.091194    0.398843    11.00000   -1.50000
AFIX   0
O1W   5    0.500000    0.285106    0.250000    10.25000    0.03296    0.05505 =
         0.12191    0.00000   -0.00665    0.00000
H1WA  2    0.484362    0.205493    0.269319    10.50000   -1.50000
HKLF 4
REM  ASLAM
REM R1 =  0.0604 for   1745 Fo > 4sig(Fo)  and  0.1273 for all   3338 data
REM    166 parameters refined using      1 restraints
END
WGHT      0.0608      6.2772
REM Highest difference peak  0.559,  deepest hole -0.385,  1-sigma level  0.074
Q1    1   0.5013  0.3260  0.2169  11.00000  0.05    0.56
Q2    1   0.2001  0.1833  0.2598  11.00000  0.05    0.55
Q3    1   0.3712  0.1906  0.2576  11.00000  0.05    0.52
Q4    1   0.4693  0.2547  0.2562  11.00000  0.05    0.51
Q5    1   0.3692  0.0612  0.1309  11.00000  0.05    0.49
Q6    1   0.2041  0.0653  0.1262  11.00000  0.05    0.48
Q7    1   0.5000  0.2208  0.2500  10.50000  0.05    0.47
Q8    1   0.2133  0.3785 -0.0765  11.00000  0.05    0.37
Q9    1   0.2865  0.2443  0.1922  11.00000  0.05    0.29
Q10   1   0.2139  0.4646  0.0434  11.00000  0.05    0.28
Q11   1   0.2868  0.4971  0.0717  11.00000  0.05    0.27
Q12   1   0.2860  0.1143  0.2285  11.00000  0.05    0.27
Q13   1   0.1228  0.0310  0.1523  11.00000  0.05    0.27
Q14   1   0.2626  0.1222  0.2728  11.00000  0.05    0.27
Q15   1   0.1294  0.1317  0.1924  11.00000  0.05    0.26
Q16   1   0.4055  0.1787  0.1337  11.00000  0.05    0.26
Q17   1   0.1359  0.5124  0.0727  11.00000  0.05    0.26
Q18   1   0.5000  0.0480  0.2500  10.50000  0.05    0.25
Q19   1   0.1267  0.3141  0.2013  11.00000  0.05    0.24
Q20   1   0.2728 -0.0008  0.1930  11.00000  0.05    0.24
Q21   1   0.3621  0.2001  0.1124  11.00000  0.05    0.23
Q22   1   0.2107  0.2431  0.0949  11.00000  0.05    0.23
Q23   1   0.2112  0.1548  0.1761  11.00000  0.05    0.23
Q24   1   0.2071  0.0350  0.2777  11.00000  0.05    0.23
Q25   1   0.1210  0.2155  0.2353  11.00000  0.05    0.22
Q26   1   0.1565  0.4243  0.0195  11.00000  0.05    0.22
Q27   1   0.3627  0.0729  0.2204  11.00000  0.05    0.22
Q28   1   0.2127  0.0890  0.2094  11.00000  0.05    0.22
Q29   1   0.2641  0.1133  0.1112  11.00000  0.05    0.22
Q30   1   0.2902 -0.0735  0.1658  11.00000  0.05    0.22
Q31   1   0.3652  0.0426  0.2792  11.00000  0.05    0.21
Q32   1   0.1318 -0.0728  0.1815  11.00000  0.05    0.21
Q33   1   0.2526  0.1622  0.1375  11.00000  0.05    0.21
Q34   1   0.2839  0.1440  0.1601  11.00000  0.05    0.21
Q35   1   0.2183 -0.2078  0.3423  11.00000  0.05    0.21
Q36   1   0.1658  0.0172  0.2326  11.00000  0.05    0.20
Q37   1   0.5000  0.1976  0.3550  11.00000  0.05    0.20
Q38   1   0.2912 -0.2415  0.3265  11.00000  0.05    0.20
Q39   1   0.3589  0.1942  0.1738  11.00000  0.05    0.19
Q40   1   0.4095  0.0616  0.2509  11.00000  0.05    0.19
Q41   1   0.1434 -0.2436  0.3136  11.00000  0.05    0.19
Q42   1   0.1801 -0.2391  0.2862  11.00000  0.05    0.18
Q43   1   0.1824  0.2971  0.0513  11.00000  0.05    0.18
Q44   1   0.2468  0.2544  0.2196  11.00000  0.05    0.17
Q45   1   0.1956  0.3231  0.0300  11.00000  0.05    0.17
Q46   1   0.2586  0.2450  0.2820  11.00000  0.05    0.17
Q47   1   0.0770  0.2104  0.1369  11.00000  0.05    0.17
Q48   1   0.2375  0.4786  0.1057  11.00000  0.05    0.17
Q49   1   0.2452  0.3444  0.0711  11.00000  0.05    0.17
Q50   1   0.2857  0.1703  0.0586  11.00000  0.05    0.17
Q51   1   0.0746  0.0434  0.2495  11.00000  0.05    0.17
Q52   1   0.3922  0.3257  0.0675  11.00000  0.05    0.17
Q53   1   0.1557  0.1989  0.0076  11.00000  0.05    0.17
Q54   1   0.4295  0.3998  0.0378  11.00000  0.05    0.17
Q55   1   0.2212 -0.2272  0.3997  11.00000  0.05    0.16
Q56   1   0.3302 -0.0145  0.2162  11.00000  0.05    0.16
Q57   1   0.1310  0.1037  0.4043  11.00000  0.05    0.16
Q58   1   0.2133 -0.0343  0.3011  11.00000  0.05    0.16
Q59   1   0.3658  0.0615  0.1811  11.00000  0.05    0.16
Q60   1   0.3379 -0.0082  0.1861  11.00000  0.05    0.16
;
data_global
_journal_date_recd_electronic     2012-04-12
_journal_date_accepted     2012-04-18
_journal_name_full     'Acta Crystallographica, Section E'
_journal_year     2012
_journal_volume     68
_journal_issue      5
_journal_page_first     m670
_journal_page_last     m670
_journal_paper_category     QM
_journal_paper_doi     10.1107/S1600536812017102
_journal_coeditor_code     HB6739
_publ_contact_author_name     'Muhammad Nadeem Arshad'
_publ_contact_author_address
;
Department of Chemistry, University of Gujrat, Gujrat 50781, Pakistan
;
_publ_contact_author_email
                             'mnachemist@hotmail.com, maslamchemist@hotmail.com'
_publ_contact_author_fax     ?
_publ_contact_author_phone     '+923334537630'
_publ_section_title
;
[4,4'-(Ethane-1,2-diyldinitrilo)bis(pent-2-en-2-olato)]copper(II) 0.25-hydrate
;
loop_
    _publ_author_name
    _publ_author_footnote
    _publ_author_address
    'Aslam, Muhammad'
;
Department of Chemistry, University of Karachi, Karachi 75270, Pakistan.
;
;
Pakistan Council of Scientific and Industrial Research Laboratories Complex,
Karachi 75280, Pakistan
;
    'Anis, Itrat' .
;
Department of Chemistry, University of Karachi, Karachi 75270, Pakistan
;
    'Afza, Nighat' .
;
Pakistan Council of Scientific and Industrial Research Laboratories Complex,
Karachi 75280, Pakistan
;
    'Hussain, Ajaz' .
;
Department of Chemistry, GC University, Faisalabad, Pakistan
;
    'Ahmed, Waseem' .
;
Department of Biochemistry,
Federal Urdu University of Arts Science and Technology,
Gulshan-e-Iqbal Campus,
Karachi, Pakistan
;
    'Arshad, Muhammad Nadeem' .
;
Department of Chemistry, University of Gujrat (Hafiz Hayat campus),
Gujrat 50781, Pakistan
;
