# Supplementary material for: [4,4′-(Ethane-1,2-diyldinitrilo)­bis­(pent-2-en-2-olato)]copper(II) 0.25-hydrate
Source: Acta Crystallogr Sect E Struct Rep Online. 2012 Apr 25;68(Pt 5):m670. doi: 10.1107/S1600536812017102 (PMC3344391; doi:10.1107/S1600536812017102)
Supplement: Supplementary file 2 [file e-68-0m670-Isup2.hkl]

#
# h,k,l, Fc-squared, Fo-squared, sigma(Fo-squared) and status flag
#
data_I
_shelx_title ' ASLAM'
_shelx_refln_list_code          4
_shelx_F_calc_maximum      289.36
_exptl_crystal_F_000      1212.00
_reflns_d_resolution_high  0.7494
 
loop_
 _symmetry_equiv_pos_as_xyz
 'x, y, z'
 '-x+1/2, -y+1/2, z+1/2'
 'x+1/2, -y+1/2, -z'
 '-x, y, -z+1/2'
 '-x, -y, -z'
 'x-1/2, y-1/2, -z-1/2'
 '-x-1/2, y-1/2, z'
 'x, -y, z-1/2'
 
_cell_length_a    17.0029
_cell_length_b     8.0198
_cell_length_c    19.6532
_cell_angle_alpha  90.000
_cell_angle_beta   90.000
_cell_angle_gamma  90.000
 
_shelx_F_squared_multiplier     1.000
 
loop_
 _refln_index_h
 _refln_index_k
 _refln_index_l
 _refln_F_squared_calc
 _refln_F_squared_meas
 _refln_F_squared_sigma
 _refln_observed_status
   4   0   0     6087.97     5376.47     91.76 o
   6   0   0       95.90      183.25     13.21 o
   8   0   0      568.27      759.79     33.52 o
  10   0   0     6782.47     7148.91    221.95 o
  12   0   0    29036.17    30591.39    872.58 o
  14   0   0    15338.78    16235.40    482.38 o
  16   0   0      440.71      400.05     53.70 o
  18   0   0       19.74      -31.28     31.28 o
  20   0   0        1.10      -34.28     34.28 o
  22   0   0       12.60      -19.86     39.73 o
   1   1   0     3540.08     3265.81     45.63 o
   3   1   0     3938.98     4340.04     52.48 o
   5   1   0     3469.29     3086.51     40.10 o
   7   1   0     2901.67     2803.35     38.90 o
   9   1   0     2079.51     1848.20     37.36 o
  11   1   0     2796.59     2771.43    100.05 o
  13   1   0      294.84      628.65     51.89 o
  15   1   0       94.54      127.54     28.79 o
  17   1   0      208.36      180.20     23.78 o
  19   1   0       92.86       56.46     25.35 o
  21   1   0       65.08       -3.44     27.65 o
   0   2   0      354.80      553.54     18.98 o
   2   2   0      223.48      532.84     27.77 o
   4   2   0      215.92      360.72      9.82 o
   6   2   0       49.26       84.16      5.20 o
   8   2   0       45.69       57.79      7.96 o
  10   2   0       66.67       77.58     15.47 o
  12   2   0       89.56       86.69     45.64 o
  14   2   0      137.93      132.41     23.69 o
  16   2   0        7.36      -21.99     21.99 o
  18   2   0        3.14      -21.85     21.85 o
  20   2   0        1.67      -28.96     28.96 o
  22   2   0        0.32      -14.90     33.31 o
   1   3   0       25.11       39.50      4.40 o
   3   3   0     5960.89     6600.96     58.40 o
   5   3   0     6066.60     5269.08     60.26 o
   7   3   0     2719.18     2860.90     40.40 o
   9   3   0     3310.69     3153.91     45.01 o
  11   3   0     1036.89     1141.42     32.01 o
  13   3   0        7.45      -16.69     16.69 o
  15   3   0       10.22      -20.72     20.72 o
  17   3   0      202.90      252.71     26.04 o
  19   3   0       85.47      106.38     31.59 o
  21   3   0       64.45       67.30     34.52 o
   0   4   0     1050.76      627.80     39.34 o
   2   4   0     4009.41     3958.66     43.82 o
   4   4   0     2097.35     2118.20     27.21 o
   6   4   0      397.39      493.75     15.69 o
   8   4   0      305.97      343.26     21.79 o
  10   4   0     1715.47     1723.65     44.74 o
  12   4   0     1086.02     1180.66     57.22 o
  14   4   0      284.16      301.42     35.90 o
  16   4   0      277.54      274.84     31.18 o
  18   4   0       63.89       52.10     29.35 o
  20   4   0       12.21       32.77     32.59 o
   1   5   0      244.61      205.48     15.23 o
   3   5   0      985.78      956.79     22.89 o
   5   5   0     5211.91     5506.26     77.17 o
   7   5   0     5632.83     5740.53     81.68 o
   9   5   0     1939.56     2134.22     38.53 o
  11   5   0       92.86       86.60     24.63 o
  13   5   0        1.15      -20.52     20.52 o
  15   5   0       97.55       70.12     26.01 o
  17   5   0       90.43      122.29     29.64 o
  19   5   0      152.31      188.90     45.73 o
   0   6   0       27.91       36.88     20.47 o
   2   6   0       14.76       -3.74     11.20 o
   4   6   0        5.58       14.55     14.92 o
   6   6   0        0.02       29.11     12.11 o
   8   6   0        0.09        6.63     10.78 o
  10   6   0        0.21      -15.95     15.95 o
  12   6   0        0.62      -25.31     25.31 o
  14   6   0        0.03      -30.32     30.32 o
  16   6   0        0.06      -29.03     35.26 o
  18   6   0        0.08       21.35     40.64 o
   1   7   0      196.21      142.69     17.09 o
   3   7   0      618.75      732.16     32.50 o
   5   7   0     1386.89     1483.54     67.04 o
   7   7   0      778.73      962.60     39.72 o
   9   7   0      247.95      194.73     22.97 o
  11   7   0       26.93       -7.57     24.94 o
  13   7   0        0.06      -28.30     28.30 o
  15   7   0       67.96       -0.85     34.74 o
  17   7   0       56.79       48.95     41.55 o
   0   8   0      542.96      519.71     31.67 o
   2   8   0      557.15      675.36     26.12 o
   4   8   0      302.54      412.22     22.29 o
   6   8   0       36.06       29.77     23.28 o
   8   8   0       15.73       13.66     28.35 o
  10   8   0       68.04       10.22     22.77 o
  12   8   0      104.14       26.03     34.90 o
  14   8   0       82.22       17.71     43.85 o
   1   9   0        1.63      -19.06     19.06 o
   3   9   0       69.83       42.18     24.66 o
   5   9   0       69.53       98.00     23.13 o
   7   9   0       79.80      114.20     28.28 o
   9   9   0       37.75      -24.97     37.40 o
  11   9   0       17.00       -6.26     55.49 o
   0  10   0        1.66      -42.39     42.39 o
   2  10   0        0.04      -34.93     34.93 o
   4  10   0        0.84      -32.41     36.60 o
   6  10   0        0.02       -9.66     31.28 o
   8  10   0        0.06        2.85     45.31 o
   1   1   1     1859.21     2902.14     29.17 o
   2   1   1     1671.76     1812.17     17.24 o
   3   1   1     2439.79     1564.84     13.05 o
   4   1   1      483.96      544.30      8.03 o
   5   1   1     6209.06     6924.45     61.69 o
   6   1   1     2126.57     2063.84     20.96 o
   7   1   1      948.15      669.87     11.50 o
   8   1   1      364.73      342.58     11.08 o
   9   1   1     3015.36     3096.63     38.19 o
  10   1   1      191.67      159.18     12.00 o
  11   1   1     1438.78     1381.72     32.51 o
  12   1   1      229.77      288.10     35.61 o
  13   1   1      214.67      509.53     49.12 o
  14   1   1       89.21      170.78     15.88 o
  15   1   1      192.52      199.05     17.31 o
  16   1   1       56.43       26.00     15.58 o
  17   1   1      107.75      110.11     18.50 o
  18   1   1        1.26      -16.35     16.35 o
  19   1   1      123.76       80.67     18.49 o
  20   1   1        3.24      -17.77     17.77 o
  21   1   1       32.26      -14.13     19.60 o
  22   1   1        3.36      -22.70     22.70 o
   0   2   1    76821.09    73902.02    705.99 o
   1   2   1     6623.30     6607.64     40.24 o
   2   2   1    36478.27    37332.63    224.60 o
   3   2   1     1186.51     1206.50     11.18 o
   4   2   1      469.20      364.89      7.54 o
   5   2   1        7.42       10.98      2.51 o
   6   2   1       82.51      152.91      4.31 o
   7   2   1      187.70      174.41      6.23 o
   8   2   1       14.21        1.58      4.58 o
   9   2   1      115.49       95.43      6.30 o
  10   2   1     4559.62     4479.16     50.00 o
  11   2   1     1344.65     1503.08     35.29 o
  12   2   1     9852.78    10476.75    143.20 o
  13   2   1      715.88      866.86     34.00 o
  14   2   1     2993.13     3258.50     54.30 o
  15   2   1      103.92      106.64     16.39 o
  16   2   1      322.35      305.69     20.75 o
  17   2   1        7.43      -15.29     15.29 o
  18   2   1       21.72      -12.52     17.09 o
  19   2   1        4.98      -16.86     16.86 o
  20   2   1       13.58      -20.84     20.84 o
  21   2   1        0.79      -21.97     21.97 o
  22   2   1       18.30       -4.75     23.70 o
   1   3   1       14.09       -1.49      2.87 o
   2   3   1       69.09       67.79      5.22 o
   3   3   1     4777.46     5012.52     34.12 o
   4   3   1     1726.60     1547.18     13.37 o
   5   3   1     3699.51     3347.44     30.02 o
   6   3   1     3537.02     3484.96     38.54 o
   7   3   1     3095.76     3190.80     34.63 o
   8   3   1     2451.38     2467.93     28.57 o
   9   3   1     2226.21     2208.69     27.52 o
  10   3   1      249.99      233.14     10.45 o
  11   3   1     1106.35     1141.11     23.55 o
  12   3   1        1.39       11.06     10.41 o
  13   3   1       19.71        5.42     12.00 o
  14   3   1        9.52      -11.90     11.90 o
  15   3   1        9.44      -13.73     13.73 o
  16   3   1       11.80      -14.84     14.84 o
  17   3   1      182.55      190.21     19.00 o
  18   3   1       53.10       17.26     19.93 o
  19   3   1      103.04      102.58     22.39 o
  20   3   1       34.91       -5.72     22.10 o
  21   3   1       81.63       62.45     24.69 o
   0   4   1        9.80      -10.28     10.28 o
   1   4   1      458.80      391.36     13.61 o
   2   4   1       25.76       53.81      7.07 o
   3   4   1        3.32        3.32      3.71 o
   4   4   1       11.06       13.81      5.42 o
   5   4   1      146.27      135.66      4.99 o
   6   4   1       78.17       87.46      5.05 o
   7   4   1       66.25       65.78      5.26 o
   8   4   1       13.15       20.74      5.41 o
   9   4   1       28.46       25.20      5.94 o
  10   4   1        8.77        8.74      6.50 o
  11   4   1      163.71       99.92      8.59 o
  12   4   1        3.58      -11.69     11.69 o
  13   4   1        0.01      -13.08     13.08 o
  14   4   1        1.40      -14.81     14.81 o
  15   4   1       32.53       -9.11     18.24 o
  16   4   1        2.98      -19.23     19.23 o
  17   4   1       13.60       -6.40     18.80 o
  18   4   1        0.19      -17.26     20.05 o
  19   4   1        0.52       -2.83     21.31 o
  20   4   1        2.55       11.36     22.88 o
  21   4   1        1.01      -11.61     24.21 o
   1   5   1       67.71       59.27      6.29 o
   2   5   1        7.12       26.78      7.57 o
   3   5   1     1787.27     1760.14     23.63 o
   4   5   1      417.02      460.01     22.64 o
   5   5   1     5251.45     5125.48     48.90 o
   6   5   1      492.78      642.18     18.97 o
   7   5   1     5980.59     6172.51     56.19 o
   8   5   1      470.76      602.05     18.76 o
   9   5   1     1378.37     1592.33     21.85 o
  10   5   1      164.47      141.04      8.20 o
  11   5   1      134.79      112.24     14.37 o
  12   5   1        1.24      -13.36     13.36 o
  13   5   1        1.11      -15.81     15.81 o
  14   5   1        0.06      -17.49     17.49 o
  15   5   1       39.93        9.74     17.76 o
  16   5   1        4.43      -18.39     18.39 o
  17   5   1      135.33      139.85     21.91 o
  18   5   1       10.40       13.51     26.97 o
  19   5   1       99.76      165.18     31.37 o
  20   5   1       11.83       52.26     30.79 o
   0   6   1     3252.22     3233.64     48.26 o
   1   6   1      486.05      406.99     13.64 o
   2   6   1     1913.26     2177.18     23.41 o
   3   6   1      259.86      334.11     15.30 o
   4   6   1     1470.83     1734.75     27.85 o
   5   6   1      134.25      216.57     12.69 o
   6   6   1      131.85      145.46      8.63 o
   7   6   1        4.45       63.56      7.80 o
   8   6   1       86.53      121.53      9.16 o
   9   6   1       62.19       61.15     11.98 o
  10   6   1      401.95      379.09     16.43 o
  11   6   1       46.15       16.33     14.02 o
  12   6   1      260.08      286.65     23.25 o
  13   6   1       84.57       53.56     21.49 o
  14   6   1      343.65      322.26     27.36 o
  15   6   1       50.96        2.28     23.77 o
  16   6   1      144.50      185.79     27.95 o
  17   6   1       18.77       11.68     26.83 o
  18   6   1       69.09       81.01     29.25 o
   1   7   1       51.19       30.62     11.28 o
   2   7   1       52.96       71.11      9.34 o
   3   7   1      393.49      436.18     16.10 o
   4   7   1       50.96       93.39     13.03 o
   5   7   1      858.38      984.60     25.53 o
   6   7   1        0.48        7.29     12.58 o
   7   7   1      744.48      847.90     27.23 o
   8   7   1        1.77       -9.38     12.27 o
   9   7   1      245.07      204.46     17.00 o
  10   7   1       14.51      -15.31     15.31 o
  11   7   1       41.93        9.54     18.01 o
  12   7   1        6.66      -18.94     18.94 o
  13   7   1        0.16      -20.30     20.30 o
  14   7   1        1.05      -22.12     22.12 o
  15   7   1       15.37        7.72     24.52 o
  16   7   1        5.36      -21.74     25.68 o
  17   7   1       31.86       11.04     28.13 o
   0   8   1        0.04      -12.40     16.65 o
   1   8   1       49.29       16.89     12.40 o
   2   8   1        4.92       -6.23     11.80 o
   3   8   1        6.34      -10.44     11.80 o
   4   8   1        1.52       12.63     12.89 o
   5   8   1        6.74       21.42     13.44 o
   6   8   1        3.07      -15.15     15.15 o
   7   8   1        0.14       -2.23     17.81 o
   8   8   1        0.70       -7.82     19.95 o
   9   8   1        0.16      -24.38     24.38 o
  10   8   1        1.44      -14.27     14.27 o
  11   8   1        0.96      -21.53     21.53 o
  12   8   1        0.53      -18.39     18.39 o
  13   8   1        6.76      -31.21     40.18 o
  14   8   1        1.30      -21.73     21.73 o
  15   8   1        1.52      -23.76     23.76 o
   1   9   1        8.92      -15.05     15.05 o
   2   9   1       14.03        5.12     17.32 o
   3   9   1       85.06       54.31     18.90 o
   4   9   1       19.99       23.90     14.50 o
   5   9   1       94.41      106.08     16.68 o
   6   9   1        5.77       22.65     17.33 o
   7   9   1       85.70      107.49     18.69 o
   8   9   1        1.70        3.86     22.42 o
   9   9   1       43.80       14.93     25.32 o
  10   9   1        2.93      -12.21     27.42 o
  11   9   1       13.28      -32.50     32.50 o
  12   9   1        0.40      -33.11     41.13 o
   0  10   1       26.82      -30.68     30.68 o
   1  10   1        3.83      -22.57     22.57 o
   2  10   1       40.79       -7.81     25.88 o
   3  10   1        3.24      -25.36     25.36 o
   4  10   1       15.61       -8.18     29.05 o
   5  10   1        0.48       15.72     21.87 o
   6  10   1        2.94       13.36     20.00 o
   7  10   1        0.01       13.01     21.86 o
   8  10   1        5.21       15.83     26.97 o
   2   0   2    30393.95    25185.78    904.15 o
   3   0   2     7245.06     7052.14     71.63 o
   4   0   2      761.53     1191.63     18.14 o
   5   0   2      151.76      181.67     10.67 o
   6   0   2       20.92       73.17      4.92 o
   7   0   2      587.83      735.60     15.60 o
   8   0   2      719.66     1054.26     18.27 o
   9   0   2      321.04      285.44     18.70 o
  10   0   2     5759.36     6279.33     88.12 o
  11   0   2     7618.48     8145.24    125.84 o
  12   0   2     6405.31     6857.51    148.42 o
  13   0   2     5907.44     6537.02    124.17 o
  14   0   2     2390.11     2466.40     96.85 o
  15   0   2      827.48     1038.24     46.01 o
  16   0   2      153.57      107.10     24.21 o
  17   0   2       30.43      -22.94     23.63 o
  18   0   2       38.12        0.29     26.74 o
  19   0   2       12.22      -27.78     27.78 o
  20   0   2        2.28      -25.75     25.75 o
  21   0   2        0.33      -26.90     26.90 o
  22   0   2        3.14       -9.72     28.34 o
   1   1   2     1037.01      907.80     14.29 o
   2   1   2       54.40       47.89      2.03 o
   3   1   2     1368.10     1556.43     12.83 o
   4   1   2     9111.02     8967.93     67.13 o
   5   1   2     2146.10     1799.05     17.14 o
   6   1   2     1193.19     1047.53     13.64 o
   7   1   2     2409.44     2327.42     24.06 o
   8   1   2     1985.98     1941.46     23.88 o
   9   1   2     1160.26     1121.52     16.75 o
  10   1   2     1577.33     1474.21     23.39 o
  11   1   2     1347.46     1357.27     26.70 o
  12   1   2       84.45      128.22     10.27 o
  13   1   2      111.05      120.87     13.57 o
  14   1   2        0.34       32.39     10.85 o
  15   1   2       61.23       73.40     15.59 o
  16   1   2       61.04       50.99     16.32 o
  17   1   2      115.78       90.57     18.39 o
  18   1   2      105.75       85.69     20.50 o
  19   1   2       65.90       30.19     21.26 o
  20   1   2       52.29       -1.73     20.39 o
  21   1   2       44.40      -17.00     19.45 o
  22   1   2       25.28       -1.34     23.55 o
   0   2   2    58508.25    56148.01    485.16 o
   1   2   2    58522.94    60484.45    343.53 o
   2   2   2     8364.88     9536.52     59.32 o
   3   2   2       93.98      118.45      4.47 o
   4   2   2     1796.14     2004.27     15.91 o
   5   2   2      630.78      538.99      8.54 o
   6   2   2       11.15        1.52      3.62 o
   7   2   2        7.59        5.05      4.23 o
   8   2   2       20.12       35.94      5.38 o
   9   2   2      102.48       66.40      5.92 o
  10   2   2       98.20       62.38      7.06 o
  11   2   2      531.96      548.83     22.07 o
  12   2   2     1137.81     1070.15     77.73 o
  13   2   2     1829.13     1808.21     38.80 o
  14   2   2      495.04      490.59     35.55 o
  15   2   2      156.23      121.19     16.88 o
  16   2   2        9.23      -15.80     15.80 o
  17   2   2       18.70      -16.51     17.02 o
  18   2   2       21.22      -18.64     18.64 o
  19   2   2        2.56      -18.25     18.25 o
  20   2   2        0.00      -23.36     23.36 o
  21   2   2        0.08      -22.09     22.09 o
  22   2   2        0.68      -23.12     23.12 o
   1   3   2        3.84       26.00      3.26 o
   2   3   2     2207.26     2079.88     14.72 o
   3   3   2     1326.24     1328.06     11.46 o
   4   3   2     1137.52     1144.75     10.94 o
   5   3   2     8051.86     7569.50     57.25 o
   6   3   2      575.27      490.41     17.12 o
   7   3   2    12697.59    13374.98    122.82 o
   8   3   2      623.76      687.79     16.47 o
   9   3   2     2108.00     2111.82     28.89 o
  10   3   2      807.47      852.48     20.07 o
  11   3   2      163.00      175.61     10.82 o
  12   3   2      322.53      290.17     14.44 o
  13   3   2        8.31       31.26     12.22 o
  14   3   2        0.25       27.60     13.10 o
  15   3   2       47.13       45.60     15.70 o
  16   3   2       51.05       33.03     16.88 o
  17   3   2      157.53      138.40     18.43 o
  18   3   2       26.18       -6.87     21.63 o
  19   3   2      122.50      124.98     25.39 o
  20   3   2       13.21      -19.62     21.87 o
  21   3   2       68.28       25.69     24.15 o
   0   4   2     9061.74     8245.08     93.08 o
   1   4   2     7152.37     6934.20     51.07 o
   2   4   2     6150.05     6073.67     43.29 o
   3   4   2     2379.46     2394.47     27.47 o
   4   4   2     1475.97     1441.71     17.23 o
   5   4   2      488.35      529.21     12.16 o
   6   4   2      429.22      525.76     11.73 o
   7   4   2        0.19       33.52      6.70 o
   8   4   2      291.55      261.21     11.76 o
   9   4   2      376.76      386.98     22.58 o
  10   4   2      918.55     1048.57     20.63 o
  11   4   2      877.71      915.95     20.80 o
  12   4   2     1808.93     1967.94     37.05 o
  13   4   2      681.98      754.61     28.66 o
  14   4   2      747.54      850.22     32.33 o
  15   4   2      261.49      264.21     22.65 o
  16   4   2      217.48      212.89     23.55 o
  17   4   2       69.66       46.83     22.07 o
  18   4   2       35.16       18.34     22.69 o
  19   4   2       12.75       11.15     21.39 o
  20   4   2        3.90       -6.86     22.97 o
   1   5   2       73.62       72.10      6.52 o
   2   5   2      492.81      524.23     12.05 o
   3   5   2      544.49      584.32     16.79 o
   4   5   2     1553.85     1399.13     24.74 o
   5   5   2     1524.92     1646.72     33.82 o
   6   5   2     2419.62     2386.80     25.47 o
   7   5   2      608.03      753.85     36.08 o
   8   5   2      873.76      944.69     18.29 o
   9   5   2      985.75     1009.91     19.09 o
  10   5   2      113.99      121.36     10.23 o
  11   5   2      152.85      145.95     14.82 o
  12   5   2       25.81        8.36     14.76 o
  13   5   2       27.03      -16.53     16.53 o
  14   5   2       11.59      -17.74     17.74 o
  15   5   2        8.38      -18.81     18.81 o
  16   5   2       62.93       33.15     21.06 o
  17   5   2       22.49       27.29     22.32 o
  18   5   2       85.06       89.22     28.73 o
  19   5   2       37.51       41.95     29.50 o
   0   6   2       30.83       -7.51     13.76 o
   1   6   2       65.91       18.47      7.66 o
   2   6   2       43.12       23.99      7.94 o
   3   6   2       55.11       59.24      9.22 o
   4   6   2       26.91       27.30     13.57 o
   5   6   2       22.09       34.47      9.35 o
   6   6   2        9.22       17.85      7.79 o
   7   6   2        0.96        0.16      7.38 o
   8   6   2        1.08       -1.25      9.19 o
   9   6   2        0.01      -11.42     11.42 o
  10   6   2        0.24      -11.95     11.95 o
  11   6   2        0.11      -14.09     14.09 o
  12   6   2        8.80      -22.22     22.22 o
  13   6   2        4.71      -24.23     24.23 o
  14   6   2        5.79      -25.94     25.94 o
  15   6   2        8.78      -23.41     23.41 o
  16   6   2        6.41      -25.00     25.00 o
  17   6   2        4.75       -8.63     26.50 o
  18   6   2        0.66        8.61     28.13 o
   1   7   2       39.81       19.23      9.70 o
   2   7   2      117.21      124.38     10.44 o
   3   7   2      224.09      240.07     12.80 o
   4   7   2      419.02      440.17     25.93 o
   5   7   2      567.88      612.90     22.68 o
   6   7   2      723.63      773.81     28.95 o
   7   7   2      218.17      258.37     20.14 o
   8   7   2      439.68      441.03     20.92 o
   9   7   2      217.30      169.88     20.36 o
  10   7   2       81.21       67.49     16.63 o
  11   7   2       19.32        3.26     18.04 o
  12   7   2        1.92      -18.71     18.71 o
  13   7   2        1.73      -19.82     19.82 o
  14   7   2       10.65      -22.09     22.09 o
  15   7   2       14.90      -23.76     23.76 o
  16   7   2       24.67       -1.07     25.97 o
  17   7   2       16.72      -19.88     27.48 o
   0   8   2      283.66      293.65     23.23 o
   1   8   2      147.11      135.56     13.30 o
   2   8   2      262.23      291.91     14.35 o
   3   8   2      136.70      145.52     13.58 o
   4   8   2      125.44      178.80     14.30 o
   5   8   2       45.68      101.06     14.17 o
   6   8   2       15.98       32.03     14.66 o
   7   8   2        0.22       18.04     19.18 o
   8   8   2       18.41       39.35     21.56 o
   9   8   2       20.02        6.83     17.83 o
  10   8   2       40.27        8.18     19.28 o
  11   8   2       25.61      -16.52     16.52 o
  12   8   2       39.76      -19.32     19.32 o
  13   8   2       27.05      -23.10     23.10 o
  14   8   2       37.78      -22.78     23.03 o
   1   9   2        5.51      -15.59     15.59 o
   2   9   2        4.50        7.47     17.11 o
   3   9   2       60.96       57.79     16.17 o
   4   9   2       35.74       51.93     16.63 o
   5   9   2       50.42       76.08     16.58 o
   6   9   2       74.62       96.38     18.04 o
   7   9   2       53.83       69.95     22.11 o
   8   9   2       66.52       78.83     22.87 o
   9   9   2        8.47       -3.01     26.39 o
  10   9   2       19.49       21.96     26.41 o
  11   9   2        6.92       -9.63     32.59 o
  12   9   2        1.58      -39.83     40.50 o
   0  10   2        0.06      -30.29     30.29 o
   1  10   2        0.50      -23.00     23.00 o
   2  10   2        0.41      -24.66     24.66 o
   3  10   2        0.00      -27.13     27.24 o
   4  10   2        0.03      -16.66     27.05 o
   5  10   2        0.17       -8.55     22.15 o
   6  10   2        0.15       -0.31     23.06 o
   7  10   2        0.21        4.93     26.88 o
   1   1   3      290.56       88.32      3.29 o
   2   1   3      458.86      525.29      7.51 o
   3   1   3      371.60      139.73      5.78 o
   4   1   3     8350.61     8175.07     61.50 o
   5   1   3     8245.91     9291.82     72.47 o
   6   1   3     2552.80     2294.16     21.62 o
   7   1   3     4497.48     4492.12     48.12 o
   8   1   3     2614.50     2461.22     30.39 o
   9   1   3     2960.78     3048.59     36.42 o
  10   1   3     1964.59     1968.16     27.08 o
  11   1   3        3.50       -1.91      5.92 o
  12   1   3      398.32      412.16     25.92 o
  13   1   3       80.32       69.33     17.82 o
  14   1   3       21.44       24.97     10.63 o
  15   1   3        0.64      -14.33     14.33 o
  16   1   3      101.52      110.95     17.48 o
  17   1   3       63.33       73.45     18.59 o
  18   1   3      154.01      219.45     22.38 o
  19   1   3      163.60      154.03     22.81 o
  20   1   3       57.45       36.40     22.37 o
  21   1   3       29.39        0.49     21.09 o
  22   1   3       38.81        9.93     23.88 o
   0   2   3    35547.64    35840.84    296.69 o
   1   2   3    83728.97    85196.80    507.22 o
   2   2   3    11463.18    11848.01     76.29 o
   3   2   3     6272.88     5845.19     38.65 o
   4   2   3      229.83      166.78      4.95 o
   5   2   3      412.55      450.93      7.97 o
   6   2   3       75.65      141.38      5.44 o
   7   2   3        2.90       15.54      3.84 o
   8   2   3      220.36      229.38     12.97 o
   9   2   3     1244.65     1279.88     20.35 o
  10   2   3      730.76      718.15     16.69 o
  11   2   3     4808.89     4925.90     63.19 o
  12   2   3     1834.30     1919.18     64.54 o
  13   2   3     5462.69     5875.62     75.33 o
  14   2   3      931.29     1020.24     30.68 o
  15   2   3     1431.75     1690.22     44.96 o
  16   2   3      195.71      199.48     19.12 o
  17   2   3      142.99      161.48     19.90 o
  18   2   3       12.71        4.84     19.31 o
  19   2   3       28.83       15.34     20.84 o
  20   2   3        0.79      -23.65     23.65 o
  21   2   3        1.51      -25.19     25.19 o
  22   2   3        6.63      -13.58     23.95 o
   1   3   3      646.74      486.66      6.52 o
   2   3   3     2013.76     1837.59     14.02 o
   3   3   3      872.81     1088.40     10.41 o
   4   3   3     4312.02     4378.10     30.10 o
   5   3   3      426.01      472.25     14.50 o
   6   3   3    14246.98    13774.08    115.62 o
   7   3   3       19.79       -0.36      6.74 o
   8   3   3     6310.50     6255.12     59.27 o
   9   3   3       84.58      109.37      8.24 o
  10   3   3      682.32      733.96     19.61 o
  11   3   3      642.50      666.75     20.77 o
  12   3   3      119.90      140.46     14.38 o
  13   3   3       19.22       75.42     14.77 o
  14   3   3       30.83       88.80     16.95 o
  15   3   3       15.26       52.11     17.70 o
  16   3   3      165.51      191.64     21.47 o
  17   3   3       17.64       -6.72     22.55 o
  18   3   3      204.62      189.52     28.40 o
  19   3   3        0.58      -22.83     22.83 o
  20   3   3      128.72      105.25     26.84 o
  21   3   3        4.45      -25.59     25.59 o
   0   4   3     3848.22     4126.40     46.34 o
   1   4   3     1517.63     1513.08     30.07 o
   2   4   3      303.89      192.74     11.13 o
   3   4   3        5.61        7.09      8.39 o
   4   4   3      564.66      570.75     17.62 o
   5   4   3      238.86      219.01      7.98 o
   6   4   3      266.48      187.39      6.85 o
   7   4   3        0.14        7.25      5.89 o
   8   4   3      266.76      260.86     11.00 o
   9   4   3        3.24        3.01      7.40 o
  10   4   3       86.75       70.00      9.09 o
  11   4   3      160.85      138.65     11.13 o
  12   4   3      250.24      181.79     11.29 o
  13   4   3      248.02      266.35     18.35 o
  14   4   3       46.56       55.94     18.53 o
  15   4   3        4.94       22.22     21.24 o
  16   4   3       55.14       -0.23     22.77 o
  17   4   3       15.88        0.00     21.24 o
  18   4   3       16.25        2.80     22.95 o
  19   4   3        1.39        1.55     24.34 o
  20   4   3        0.23        0.42     25.79 o
   1   5   3       30.57       76.17      6.33 o
   2   5   3      994.72      943.79     13.75 o
   3   5   3      678.95      646.54     14.14 o
   4   5   3     1805.71     1775.15     28.22 o
   5   5   3      890.71      799.65     21.61 o
   6   5   3      978.39     1019.32     21.00 o
   7   5   3      502.04      501.71     14.70 o
   8   5   3      583.51      627.28     20.70 o
   9   5   3       54.39       40.83      9.19 o
  10   5   3      556.27      567.41     20.77 o
  11   5   3       42.07       30.25     14.16 o
  12   5   3      113.05      109.58     16.04 o
  13   5   3        2.34       -6.61     15.57 o
  14   5   3       10.69      -18.00     18.00 o
  15   5   3       21.07      -19.14     19.53 o
  16   5   3       67.66       54.21     21.43 o
  17   5   3       55.14       36.60     22.45 o
  18   5   3       65.76       56.31     33.97 o
  19   5   3       18.66        7.99     29.47 o
   0   6   3      170.66      121.16     12.05 o
   1   6   3      675.85      671.90     14.46 o
   2   6   3      166.15      157.53      9.03 o
   3   6   3     1168.96     1314.03     21.26 o
   4   6   3      283.95      277.13     13.05 o
   5   6   3      284.11      295.43     10.23 o
   6   6   3        3.40       26.93      7.20 o
   7   6   3        0.51       -4.19      7.68 o
   8   6   3        0.56       15.55     10.41 o
   9   6   3      221.84      209.57     14.25 o
  10   6   3      168.92      153.54     13.90 o
  11   6   3      357.72      356.75     20.27 o
  12   6   3       50.37       24.29     22.99 o
  13   6   3      132.94       97.62     26.74 o
  14   6   3       35.03      -26.31     26.31 o
  15   6   3      112.86       77.36     30.69 o
  16   6   3       10.65      -23.49     30.94 o
  17   6   3       62.24       95.06     35.03 o
  18   6   3       10.81      -10.56     28.96 o
   1   7   3        2.26       -9.98      9.98 o
   2   7   3       71.45       53.53     10.97 o
   3   7   3       70.97       77.91     11.56 o
   4   7   3      335.63      368.67     19.42 o
   5   7   3      288.71      290.28     14.84 o
   6   7   3      454.34      503.80     29.67 o
   7   7   3      352.93      319.90     20.01 o
   8   7   3      375.26      391.97     22.08 o
   9   7   3      139.20      117.69     18.83 o
  10   7   3      126.24      132.86     21.39 o
  11   7   3       11.21      -20.29     20.29 o
  12   7   3        7.93      -23.23     23.23 o
  13   7   3        0.19      -25.14     25.14 o
  14   7   3        1.49      -27.55     27.55 o
  15   7   3        0.57      -24.17     24.17 o
  16   7   3       13.62      -25.87     25.87 o
   0   8   3        2.09      -16.36     16.36 o
   1   8   3        0.62      -10.59     10.59 o
   2   8   3        6.62      -11.45     11.97 o
   3   8   3        0.02       -9.18     13.77 o
   4   8   3        0.36       15.94     14.24 o
   5   8   3        0.62        2.59     13.56 o
   6   8   3        5.59        7.67     15.86 o
   7   8   3        1.52       23.10     17.63 o
   8   8   3        0.19        9.75     23.76 o
   9   8   3        2.43        1.94     18.41 o
  10   8   3        2.53      -15.30     15.30 o
  11   8   3        0.44      -16.34     16.34 o
  12   8   3        1.97      -22.39     22.39 o
  13   8   3        0.38      -26.35     26.35 o
  14   8   3        0.11      -22.80     22.80 o
   1   9   3        0.20      -15.54     15.54 o
   2   9   3       41.76       12.05     18.19 o
   3   9   3       14.74       21.83     16.91 o
   4   9   3      149.04      158.73     18.72 o
   5   9   3       46.76       75.11     21.15 o
   6   9   3      232.15      274.92     27.75 o
   7   9   3       71.93       94.05     20.96 o
   8   9   3      130.96      153.57     24.25 o
   9   9   3       17.19       29.79     23.36 o
  10   9   3       23.56       13.96     29.11 o
  11   9   3        2.34        1.82     34.89 o
  12   9   3        0.68       -2.68     56.38 o
   0  10   3       29.21        8.55     31.89 o
   1  10   3      106.75       73.08     23.17 o
   2  10   3       32.31       19.80     27.01 o
   3  10   3       72.32       66.43     27.72 o
   4  10   3       10.53       19.46     27.61 o
   5  10   3       24.12       14.86     24.00 o
   6  10   3        3.77        6.94     29.92 o
   7  10   3        0.17       19.09     30.63 o
   0   0   4       10.81      103.33      5.60 o
   1   0   4       88.55      103.90      9.90 o
   2   0   4        3.27       81.57      4.55 o
   3   0   4    15789.60    16230.54    187.61 o
   4   0   4      765.02     1161.60     17.45 o
   5   0   4     1529.79     1394.15     20.52 o
   6   0   4      410.66      540.19     23.21 o
   7   0   4      394.43      528.78     35.82 o
   8   0   4       22.55        5.98     11.75 o
   9   0   4     3418.83     3200.51     72.24 o
  10   0   4      106.85       92.33     10.68 o
  11   0   4     5513.89     5738.50     83.28 o
  12   0   4        2.02       -4.63      8.91 o
  13   0   4     1412.69     1660.42     45.92 o
  14   0   4       63.79       10.04     24.29 o
  15   0   4      626.20      697.72     43.07 o
  16   0   4        4.00      -18.40     22.35 o
  17   0   4      292.94      319.18     30.89 o
  18   0   4       14.71       -4.27     29.69 o
  19   0   4       62.21       98.28     30.57 o
  20   0   4       10.31       20.02     31.05 o
  21   0   4        0.23       13.09     32.81 o
  22   0   4        0.12        2.67     41.55 o
   1   1   4      240.17      273.86      5.87 o
   2   1   4       11.49       10.52      3.01 o
   3   1   4      949.20     1244.33     13.87 o
   4   1   4    11264.50    10672.35     82.43 o
   5   1   4      551.41      640.15      9.32 o
   6   1   4    20028.72    21158.82    155.98 o
   7   1   4     2965.27     3416.39     33.35 o
   8   1   4    10834.88    11488.99    107.16 o
   9   1   4        0.32       -6.30      6.30 o
  10   1   4     1674.05     1580.38     26.42 o
  11   1   4      170.28      134.21     11.18 o
  12   1   4       86.97       85.37     10.76 o
  13   1   4       15.10        2.77      7.04 o
  14   1   4        0.96       -9.81      9.81 o
  15   1   4       10.90      -14.31     14.31 o
  16   1   4      166.92      182.41     18.37 o
  17   1   4        3.28       -7.15     17.36 o
  18   1   4      327.01      402.83     24.90 o
  19   1   4        0.15       -6.78     20.49 o
  20   1   4      189.43      250.49     25.37 o
  21   1   4        0.26       17.55     23.00 o
  22   1   4       46.73       39.28     30.44 o
   0   2   4      219.12      152.11      5.70 o
   1   2   4      118.49      101.79      4.21 o
   2   2   4     3357.13     3709.57     27.69 o
   3   2   4       18.40       24.16      2.82 o
   4   2   4     1596.27     1806.61     17.15 o
   5   2   4      101.49      103.35      4.31 o
   6   2   4      234.38      143.29      5.89 o
   7   2   4       15.24       21.81      4.60 o
   8   2   4      588.99      486.03     12.54 o
   9   2   4        0.03       -2.24      6.12 o
  10   2   4      126.07      128.00      8.75 o
  11   2   4       11.57        3.25     10.19 o
  12   2   4     1130.94     1016.00     36.02 o
  13   2   4        9.02       24.30     22.17 o
  14   2   4       22.84       10.91     13.99 o
  15   2   4        7.00       41.94     15.81 o
  16   2   4       14.39       28.05     16.74 o
  17   2   4        1.28      -12.12     19.52 o
  18   2   4       61.40       32.78     22.00 o
  19   2   4        0.11        5.63     22.94 o
  20   2   4        3.75      -19.44     27.24 o
  21   2   4        0.02      -28.54     28.54 o
  22   2   4        0.42      -25.17     26.40 o
   1   3   4       50.74       67.16      2.97 o
   2   3   4     2767.11     2547.92     18.24 o
   3   3   4      304.33      300.00      6.96 o
   4   3   4     3918.39     3812.00     31.38 o
   5   3   4     2437.12     2307.21     21.04 o
   6   3   4     7499.50     7355.97     59.46 o
   7   3   4     2123.81     2317.43     25.72 o
   8   3   4     3495.60     3479.81     36.99 o
   9   3   4       14.53       -5.79      6.59 o
  10   3   4      807.19      885.53     20.25 o
  11   3   4        9.17       -8.48      8.48 o
  12   3   4      282.87      270.35     16.59 o
  13   3   4        3.34       45.73     14.32 o
  14   3   4       11.99       65.55     16.44 o
  15   3   4        1.71       32.62     17.51 o
  16   3   4      175.19      189.63     21.84 o
  17   3   4       60.51       50.79     24.23 o
  18   3   4      192.29      192.59     28.77 o
  19   3   4       37.38       -5.49     26.80 o
  20   3   4      102.59       84.45     26.74 o
  21   3   4        5.88      -26.23     26.23 o
   0   4   4     1132.99      929.16     41.10 o
   1   4   4    33191.67    33370.07    219.08 o
   2   4   4      931.69     1011.42     32.87 o
   3   4   4     9052.29     8991.64     70.94 o
   4   4   4       10.51       40.50      5.59 o
   5   4   4     1066.34     1074.87     15.85 o
   6   4   4       17.10       46.00      6.02 o
   7   4   4       30.43       12.82      5.73 o
   8   4   4       16.01       21.08      4.75 o
   9   4   4      847.90      887.93     19.38 o
  10   4   4       32.21       40.46      8.95 o
  11   4   4     2917.85     3258.61     40.29 o
  12   4   4      140.00      160.12     14.97 o
  13   4   4     3508.51     3896.75     67.77 o
  14   4   4       35.38       92.14     19.36 o
  15   4   4     1167.06     1377.98     48.73 o
  16   4   4       19.57       12.73     23.32 o
  17   4   4      198.16      177.47     27.75 o
  18   4   4        0.02       -0.73     23.03 o
  19   4   4       13.90       -7.80     24.58 o
  20   4   4        0.71      -25.58     25.58 o
   1   5   4      121.44       93.06      5.90 o
   2   5   4      724.96      663.89     14.96 o
   3   5   4       21.30       29.47      6.24 o
   4   5   4     1869.54     1845.60     23.93 o
   5   5   4       21.37       -6.58      6.58 o
   6   5   4     1117.79     1113.53     18.76 o
   7   5   4        1.57       -7.14      7.14 o
   8   5   4      760.51      795.06     17.74 o
   9   5   4       15.26       -6.22      8.76 o
  10   5   4      608.28      613.43     21.02 o
  11   5   4        9.74       19.80     14.07 o
  12   5   4      114.15      139.65     18.63 o
  13   5   4       23.49       17.89     17.97 o
  14   5   4        0.03      -18.92     20.73 o
  15   5   4        0.66       -4.93     19.42 o
  16   5   4       49.14       61.47     22.02 o
  17   5   4       14.55      -16.25     22.17 o
  18   5   4       64.11       18.55     34.21 o
  19   5   4        0.18      -34.50     34.50 o
   0   6   4      399.74      381.30     14.36 o
   1   6   4        2.65        5.09      7.09 o
   2   6   4       35.28        2.53      7.62 o
   3   6   4        0.34       -0.08     10.88 o
   4   6   4       24.46        3.77     10.71 o
   5   6   4        0.01       -6.81      6.81 o
   6   6   4        1.60       -8.21      8.21 o
   7   6   4        0.60       -7.94      7.94 o
   8   6   4       18.29       18.59     10.65 o
   9   6   4        0.03        2.93     11.90 o
  10   6   4       17.29       -5.85     13.18 o
  11   6   4        7.92       15.90     15.95 o
  12   6   4       94.03       59.04     20.23 o
  13   6   4       11.42      -24.88     24.88 o
  14   6   4        5.98      -26.06     26.06 o
  15   6   4        0.51      -28.57     28.57 o
  16   6   4       16.96      -30.64     30.64 o
  17   6   4        0.16      -31.89     32.25 o
  18   6   4        1.54      -34.05     34.05 o
   1   7   4        6.01        3.80      8.77 o
   2   7   4      126.30      113.19     11.48 o
   3   7   4        2.11       13.32     12.14 o
   4   7   4      639.27      725.06     24.26 o
   5   7   4       40.79       37.05     15.12 o
   6   7   4      834.17      904.79     33.14 o
   7   7   4       31.83       49.68     16.09 o
   8   7   4      685.78      811.91     31.26 o
   9   7   4       13.48       42.75     17.87 o
  10   7   4      237.56      250.30     21.82 o
  11   7   4        3.25       12.25     21.36 o
  12   7   4       13.99       -4.81     22.97 o
  13   7   4        0.39      -25.62     25.62 o
  14   7   4        1.54      -27.90     27.90 o
  15   7   4        1.87      -29.95     29.95 o
  16   7   4       16.23      -32.46     32.46 o
   0   8   4        0.20      -12.03     16.69 o
   1   8   4      265.22      299.53     12.95 o
   2   8   4        1.28      -13.05     13.05 o
   3   8   4      263.54      337.28     16.99 o
   4   8   4        1.90       11.45     14.49 o
   5   8   4      107.81      116.44     18.58 o
   6   8   4        2.09       50.63     17.42 o
   7   8   4        2.88       12.43     21.12 o
   8   8   4        0.06       37.68     18.73 o
   9   8   4       94.99      119.22     20.75 o
  10   8   4        0.90       -5.04     19.60 o
  11   8   4       81.25       79.76     22.22 o
  12   8   4        1.36      -19.05     19.05 o
  13   8   4       50.27       -4.05     22.36 o
  14   8   4        0.04      -36.45     36.45 o
   1   9   4        0.29      -17.25     17.25 o
   2   9   4       29.03       -1.63     17.37 o
   3   9   4       10.33        2.28     17.89 o
   4   9   4       81.15       98.25     22.67 o
   5   9   4       12.28       38.23     24.57 o
   6   9   4      125.91      166.20     26.86 o
   7   9   4       26.48       36.12     25.33 o
   8   9   4       73.15       86.68     27.36 o
   9   9   4        4.47       18.77     23.26 o
  10   9   4       20.41       16.32     29.09 o
  11   9   4        0.47        7.93     35.34 o
   0  10   4        2.01      -39.76     39.76 o
   1  10   4        1.37       -1.94     27.47 o
   2  10   4        4.95      -26.65     26.65 o
   3  10   4        0.81      -21.14     28.62 o
   4  10   4        0.60       22.72     30.69 o
   5  10   4        0.27        9.96     24.32 o
   6  10   4        0.00      -22.98     29.37 o
   7  10   4        0.20      -18.87     29.96 o
   1   1   5     2015.42     2496.71     20.99 o
   2   1   5      100.78       78.56      3.81 o
   3   1   5     1209.33     1620.69     18.07 o
   4   1   5    10325.94    10277.52     86.03 o
   5   1   5        4.40       63.96      4.28 o
   6   1   5    36049.63    38923.34    305.65 o
   7   1   5       35.41       58.01      7.21 o
   8   1   5    13962.55    14821.58    130.71 o
   9   1   5      141.98      113.33      8.27 o
  10   1   5      936.56      843.44     20.66 o
  11   1   5      121.75       67.71     10.61 o
  12   1   5       78.37       52.63     18.79 o
  13   1   5        1.07       -8.46      8.46 o
  14   1   5        2.26       -8.91      8.91 o
  15   1   5       53.61       39.89     10.85 o
  16   1   5      179.91      239.01     19.88 o
  17   1   5       13.46       36.66     18.23 o
  18   1   5      466.78      588.69     75.55 o
  19   1   5        1.11        2.61     22.64 o
  20   1   5      289.27      390.05     29.77 o
  21   1   5        6.44       12.51     25.64 o
  22   1   5       44.94       59.25     30.87 o
   0   2   5     1746.41     1772.02     20.29 o
   1   2   5    15895.10    15377.86     97.27 o
   2   2   5      814.67      689.74     11.26 o
   3   2   5    14554.50    13891.28    104.45 o
   4   2   5      535.91      622.80     10.63 o
   5   2   5     4285.16     4719.07     43.29 o
   6   2   5        5.56       14.70      4.64 o
   7   2   5        3.47       10.35      4.71 o
   8   2   5        4.41        8.68      5.10 o
   9   2   5     1914.84     1967.80     24.97 o
  10   2   5      186.88      163.66      9.36 o
  11   2   5     3847.63     4215.03     52.78 o
  12   2   5      308.70      272.60     21.16 o
  13   2   5     2509.43     2696.52     40.17 o
  14   2   5      236.58      256.91     14.39 o
  15   2   5     1135.88     1198.46     39.17 o
  16   2   5       25.53       28.86     18.64 o
  17   2   5      390.12      417.68     26.50 o
  18   2   5       11.69       -1.86     21.83 o
  19   2   5       43.82       61.93     24.12 o
  20   2   5        0.00      -27.07     27.07 o
  21   2   5        2.76      -25.83     28.74 o
   1   3   5      477.50      623.71      9.81 o
   2   3   5     1381.28     1232.04     12.35 o
   3   3   5      675.34      561.02     10.68 o
   4   3   5     4135.25     4023.55     31.06 o
   5   3   5     2356.07     2290.00     21.17 o
   6   3   5     2921.85     2805.28     26.11 o
   7   3   5      590.34      543.95     13.14 o
   8   3   5     1725.87     1612.64     21.33 o
   9   3   5      109.17       77.10      6.88 o
  10   3   5      991.81     1033.83     21.81 o
  11   3   5        0.29       -9.36      9.36 o
  12   3   5      195.07      195.43     14.10 o
  13   3   5        9.61       12.78     14.27 o
  14   3   5        0.14       32.34     16.52 o
  15   3   5       98.73       94.67     18.86 o
  16   3   5      107.28      142.24     21.50 o
  17   3   5       40.78       25.27     23.78 o
  18   3   5      127.97      162.93     28.24 o
  19   3   5       50.43        7.17     27.07 o
  20   3   5       48.83       43.81     29.99 o
  21   3   5        0.19      -29.99     29.99 o
   0   4   5    20353.36    21980.38    180.41 o
   1   4   5      346.79      339.43     18.89 o
   2   4   5     2627.91     2165.67     32.43 o
   3   4   5       30.83       62.96      7.24 o
   4   4   5      528.91      537.34     12.82 o
   5   4   5       28.03       21.70      5.08 o
   6   4   5      160.74       94.02      5.85 o
   7   4   5        0.80       -2.97      4.19 o
   8   4   5       69.14       49.78      7.02 o
   9   4   5        7.15       -7.54      7.54 o
  10   4   5       65.78       52.11      8.93 o
  11   4   5        4.15       11.85     10.82 o
  12   4   5      884.27      811.32     28.46 o
  13   4   5       32.67       57.42     16.04 o
  14   4   5      548.35      517.56     28.99 o
  15   4   5        0.02       25.16     22.29 o
  16   4   5       22.98       22.02     23.73 o
  17   4   5        3.89      -13.03     25.09 o
  18   4   5       12.87      -12.01     26.30 o
  19   4   5        0.00      -27.78     27.78 o
  20   4   5        0.67      -25.53     25.53 o
   1   5   5      276.45      255.21      9.09 o
   2   5   5      529.41      478.81     12.00 o
   3   5   5       77.08       81.93      7.71 o
   4   5   5     1289.97     1256.57     21.24 o
   5   5   5       11.29       -6.71      6.92 o
   6   5   5     1286.33     1358.79     20.43 o
   7   5   5       10.35       -7.56      7.56 o
   8   5   5     1081.37     1134.39     29.09 o
   9   5   5        8.11       -3.35      9.16 o
  10   5   5      479.32      474.07     23.26 o
  11   5   5       61.11       55.47     15.85 o
  12   5   5       61.09       82.34     17.20 o
  13   5   5       14.29       32.00     18.75 o
  14   5   5        4.55       22.30     21.27 o
  15   5   5       13.88       -7.10     22.80 o
  16   5   5       67.50       55.66     25.21 o
  17   5   5        0.34      -30.82     30.82 o
  18   5   5       52.49       25.45     34.60 o
  19   5   5        0.08      -34.24     34.24 o
   0   6   5       43.36       51.25     12.20 o
   1   6   5     4085.58     4038.74     34.56 o
   2   6   5      137.45      140.39      9.51 o
   3   6   5     1517.77     1617.50     39.68 o
   4   6   5        6.50       18.18     12.07 o
   5   6   5      254.74      252.92     12.54 o
   6   6   5        7.69       35.85      9.60 o
   7   6   5       15.90        8.67     11.18 o
   8   6   5        8.62       22.00     12.01 o
   9   6   5      389.26      376.31     24.12 o
  10   6   5        2.28       34.36     17.70 o
  11   6   5      705.48      824.11     36.25 o
  12   6   5        9.96        7.36     20.18 o
  13   6   5      634.88      763.28     48.83 o
  14   6   5        0.55      -26.72     26.72 o
  15   6   5      238.41      249.44     33.97 o
  16   6   5        9.98      -13.32     31.19 o
  17   6   5       39.23        8.23     33.92 o
  18   6   5        0.14      -34.34     34.34 o
   1   7   5        0.01        1.04      8.97 o
   2   7   5      134.43      147.10     10.77 o
   3   7   5        9.45        2.14     10.97 o
   4   7   5      346.79      377.06     17.66 o
   5   7   5      147.49       83.52     15.18 o
   6   7   5      424.88      458.71     21.95 o
   7   7   5      254.61      209.37     16.52 o
   8   7   5      334.78      375.77     24.70 o
   9   7   5       44.92       60.70     18.73 o
  10   7   5      158.64      203.91     21.62 o
  11   7   5        0.05       -4.45     19.38 o
  12   7   5       30.16       44.10     23.59 o
  13   7   5        0.06      -22.97     26.82 o
  14   7   5        0.01      -28.22     28.22 o
  15   7   5        0.14      -12.95     49.25 o
  16   7   5        7.42      -32.67     32.67 o
   0   8   5      135.07       97.26     14.87 o
   1   8   5        3.51        6.70     11.47 o
   2   8   5       38.85       31.26     13.30 o
   3   8   5        2.48        7.98     14.48 o
   4   8   5       49.12       20.78     15.76 o
   5   8   5        1.73      -18.21     18.21 o
   6   8   5        0.55       -0.91     22.07 o
   7   8   5        0.77        8.04     19.07 o
   8   8   5        4.18       25.87     20.11 o
   9   8   5        2.98       28.23     20.01 o
  10   8   5        9.25        9.81     20.72 o
  11   8   5        1.33       25.37     21.87 o
  12   8   5        4.23      -24.69     24.69 o
  13   8   5        1.01      -27.82     27.82 o
  14   8   5       14.44        4.55     44.24 o
   1   9   5        0.96      -18.67     18.67 o
   2   9   5       28.85        9.60     23.85 o
   3   9   5        4.86       -3.43     23.01 o
   4   9   5       87.89       74.84     24.87 o
   5   9   5       31.33        9.46     24.61 o
   6   9   5      104.44      131.02     26.74 o
   7   9   5       38.93       31.52     29.80 o
   8   9   5       66.89       77.95     30.94 o
   9   9   5       20.16        6.83     34.65 o
  10   9   5       26.15        2.30     35.93 o
  11   9   5        0.62      -21.66     46.65 o
   0  10   5       18.41      -32.23     40.90 o
   1  10   5      104.42      127.72     33.04 o
   2  10   5        8.42      -13.64     35.37 o
   3  10   5       61.47       77.44     40.30 o
   4  10   5        7.58      -15.59     27.16 o
   5  10   5       13.13        8.53     43.14 o
   6  10   5        0.06      -34.16     34.16 o
   0   0   6    18887.37    17663.91    234.84 o
   1   0   6    33182.56    34865.50    292.47 o
   2   0   6     6741.38     7421.10     81.51 o
   3   0   6     4950.04     4464.12     55.41 o
   4   0   6     1867.14     1509.70     24.06 o
   5   0   6     6999.65     7353.78     83.06 o
   6   0   6     1142.98     1371.04     25.29 o
   7   0   6      306.79      398.71     32.59 o
   8   0   6     1445.33     1524.16     56.73 o
   9   0   6     2354.06     2185.97     50.87 o
  10   0   6      447.16      381.49     48.67 o
  11   0   6     1184.79     1169.46     77.51 o
  12   0   6      881.22      860.21     78.80 o
  13   0   6     2279.48     2457.39     54.14 o
  14   0   6      537.23      564.56     29.88 o
  15   0   6     1410.87     1461.02     45.34 o
  16   0   6      359.48      332.75     25.65 o
  17   0   6      488.88      566.08     86.60 o
  18   0   6       64.48       88.67     33.52 o
  19   0   6       46.60      145.49     41.89 o
  20   0   6        4.77       16.71     38.19 o
  21   0   6        9.18       44.00     49.22 o
  22   0   6       20.62       -8.36     42.27 o
   1   1   6      843.17      848.33     10.68 o
   2   1   6       47.66       63.99      3.83 o
   3   1   6     1436.25     1309.08     14.44 o
   4   1   6     5983.91     6092.99     53.33 o
   5   1   6     8860.52     9775.96     91.04 o
   6   1   6    21543.50    22786.37    205.23 o
   7   1   6     6630.22     6353.51     59.73 o
   8   1   6     9491.79     9676.63     92.18 o
   9   1   6      537.59      491.15     17.45 o
  10   1   6      638.03      624.08     19.38 o
  11   1   6       54.16       29.35     10.28 o
  12   1   6       48.97       13.21     13.70 o
  13   1   6       15.68        0.13      9.42 o
  14   1   6        4.61       -5.97      9.52 o
  15   1   6       45.09       42.97     10.81 o
  16   1   6      112.70      130.87     15.83 o
  17   1   6      138.12      178.11     26.58 o
  18   1   6      286.42      387.36     27.52 o
  19   1   6      128.87      169.32     25.38 o
  20   1   6      150.24      204.26     27.42 o
  21   1   6       19.66       28.52     25.95 o
   0   2   6     1388.09     1815.09     23.43 o
   1   2   6      135.43      134.08      5.18 o
   2   2   6      220.04      111.08      4.84 o
   3   2   6      386.60      404.70      9.59 o
   4   2   6     1314.28     1491.76     17.46 o
   5   2   6      198.23      171.32      7.38 o
   6   2   6        0.95       -3.67      5.28 o
   7   2   6      187.82      149.43      6.85 o
   8   2   6        1.17       -4.37      5.69 o
   9   2   6        2.26       -1.42      5.52 o
  10   2   6        5.41       -6.15      6.15 o
  11   2   6       54.86       20.29     10.53 o
  12   2   6       33.12       -1.86     13.80 o
  13   2   6       13.26      -19.41     19.41 o
  14   2   6       53.70        6.33     10.06 o
  15   2   6       30.76       11.78     10.22 o
  16   2   6       31.81       20.50     18.91 o
  17   2   6       20.77       53.42     21.24 o
  18   2   6       22.06       19.51     22.35 o
  19   2   6        0.23       21.22     26.56 o
  20   2   6        1.36       -4.38     27.70 o
  21   2   6        1.43      -27.41     28.37 o
   1   3   6       27.45       29.59      4.09 o
   2   3   6     1011.96      928.88     12.11 o
   3   3   6      517.83      442.82     15.57 o
   4   3   6     5082.40     5193.86     42.17 o
   5   3   6     1274.17     1343.74     16.57 o
   6   3   6     2312.55     2274.65     23.03 o
   7   3   6      349.59      320.12     10.52 o
   8   3   6     1440.14     1289.55     24.16 o
   9   3   6      621.77      591.81     19.92 o
  10   3   6      819.70      773.11     18.73 o
  11   3   6       99.05       73.61     10.11 o
  12   3   6       68.97       64.44     11.06 o
  13   3   6       33.99        8.31     13.14 o
  14   3   6        1.26      -10.64     13.98 o
  15   3   6        6.70       -9.39     17.66 o
  16   3   6      114.58      154.68     21.76 o
  17   3   6       37.12       36.41     24.59 o
  18   3   6      213.51      251.42     29.76 o
  19   3   6       41.09       30.79     27.75 o
  20   3   6       63.57       19.20     29.67 o
  21   3   6        5.95      -10.26     30.18 o
   0   4   6     2521.91     2436.56     29.59 o
   1   4   6     6970.82     6734.38     50.03 o
   2   4   6     2331.96     1973.72     34.16 o
   3   4   6     5376.90     5021.40     46.13 o
   4   4   6     1173.09     1138.15     17.70 o
   5   4   6      490.16      496.45     12.02 o
   6   4   6        1.86        6.16      4.38 o
   7   4   6       27.18       21.74      5.66 o
   8   4   6       45.96       46.15      6.72 o
   9   4   6      743.29      795.75     19.41 o
  10   4   6      538.14      543.83     19.66 o
  11   4   6     1445.59     1561.66     29.80 o
  12   4   6      467.81      541.95     34.41 o
  13   4   6      816.60      868.99     40.16 o
  14   4   6      443.29      440.51     25.67 o
  15   4   6      492.33      522.06     32.82 o
  16   4   6      130.05      145.45     26.29 o
  17   4   6      122.60      101.73     27.11 o
  18   4   6       18.48      -26.48     26.48 o
  19   4   6        5.73      -28.41     28.41 o
  20   4   6        0.12      -29.61     29.61 o
   1   5   6        1.97       21.85      6.59 o
   2   5   6      428.95      322.36     11.67 o
   3   5   6      425.21      392.84     12.59 o
   4   5   6      358.30      373.17     11.90 o
   5   5   6      922.52      864.68     17.43 o
   6   5   6      528.58      576.14     18.64 o
   7   5   6     1566.62     1472.77     26.20 o
   8   5   6      506.02      599.90     19.94 o
   9   5   6      472.50      475.89     18.37 o
  10   5   6      243.38      266.52     15.30 o
  11   5   6       61.17       65.87     16.22 o
  12   5   6       88.80       95.66     17.75 o
  13   5   6       10.36       31.62     19.27 o
  14   5   6        1.33       11.62     22.02 o
  15   5   6       10.07      -12.04     23.02 o
  16   5   6       18.36       18.90     25.35 o
  17   5   6       27.29      -24.79     31.27 o
  18   5   6       15.27      -23.74     33.44 o
  19   5   6       11.83      -26.40     35.81 o
   0   6   6     2004.34     1925.14     28.81 o
   1   6   6      239.65      239.86     17.00 o
   2   6   6      510.10      406.66     21.95 o
   3   6   6        0.27        0.68     14.42 o
   4   6   6       23.35       -3.23     12.27 o
   5   6   6       19.10       10.88      9.31 o
   6   6   6       33.95       22.02      9.99 o
   7   6   6        3.98       23.76     11.20 o
   8   6   6       21.78       34.00     10.82 o
   9   6   6        9.79       14.96     16.80 o
  10   6   6       14.41       20.54     18.06 o
  11   6   6       18.84       62.74     19.73 o
  12   6   6      171.35      150.94     22.89 o
  13   6   6       30.10       47.44     24.40 o
  14   6   6       83.84       67.81     29.24 o
  15   6   6        0.32      -10.32     29.37 o
  16   6   6        0.11      -30.68     30.68 o
  17   6   6        0.54      -33.03     33.03 o
  18   6   6        2.07      -34.62     34.62 o
   1   7   6       13.21       50.53      9.90 o
   2   7   6      139.01      137.98     12.10 o
   3   7   6      127.86      124.47     12.79 o
   4   7   6      269.46      247.74     15.82 o
   5   7   6       38.51       24.35     14.61 o
   6   7   6      435.96      377.09     18.57 o
   7   7   6       67.15       44.71     20.81 o
   8   7   6      232.49      247.49     24.36 o
   9   7   6       41.87       76.65     19.69 o
  10   7   6       68.43       99.92     20.77 o
  11   7   6       60.85       85.96     21.50 o
  12   7   6       18.92       62.10     22.75 o
  13   7   6        1.28       23.09     25.57 o
  14   7   6        1.81       31.92     29.94 o
  15   7   6        0.30      -30.60     30.60 o
  16   7   6        7.66      -28.65     33.12 o
   0   8   6      244.71      282.86     18.67 o
   1   8   6      421.93      499.19     25.29 o
   2   8   6      196.68      215.15     14.83 o
   3   8   6      246.91      267.75     16.14 o
   4   8   6       96.94      101.04     17.18 o
   5   8   6       56.23       55.02     18.63 o
   6   8   6        1.96      -12.07     18.35 o
   7   8   6        0.65      -10.49     19.84 o
   8   8   6       24.71       71.74     21.15 o
   9   8   6       54.63      118.57     25.00 o
  10   8   6       64.42       80.15     24.92 o
  11   8   6      133.19      134.20     29.93 o
  12   8   6       45.66       25.87     32.81 o
  13   8   6       94.78       77.50     36.94 o
  14   8   6       19.87      -18.62     36.32 o
   1   9   6        2.70       10.26     19.00 o
   2   9   6       16.19       29.67     21.68 o
   3   9   6        0.17      -13.73     23.41 o
   4   9   6       66.97       65.93     25.02 o
   5   9   6        0.98      -24.36     24.36 o
   6   9   6       80.15       50.37     26.21 o
   7   9   6       10.72       -4.27     29.13 o
   8   9   6       66.00       54.88     35.02 o
   9   9   6        0.26       17.18     36.75 o
  10   9   6       28.36       24.94     36.45 o
  11   9   6        0.72      -19.62     57.72 o
   0  10   6       22.86        2.19     42.30 o
   1  10   6       10.74        3.21     36.06 o
   2  10   6       13.06       20.36     36.38 o
   3  10   6        2.40       -6.83     35.66 o
   4  10   6        0.01      -33.30     33.30 o
   5  10   6        0.10      -32.92     32.92 o
   6  10   6        0.12      -45.20     45.20 o
   1   1   7       54.14       25.81      4.09 o
   2   1   7     1759.20     1614.90     15.19 o
   3   1   7     2070.17     2397.67     24.01 o
   4   1   7     4772.13     5253.79     44.66 o
   5   1   7    14814.43    14695.83    150.65 o
   6   1   7     3524.38     3696.03     44.72 o
   7   1   7    21242.42    22739.19    230.06 o
   8   1   7     1120.06      959.88     24.27 o
   9   1   7     1746.63     1742.68     28.11 o
  10   1   7      343.89      291.62     13.56 o
  11   1   7      166.09      107.18     12.51 o
  12   1   7       50.30       24.26     11.58 o
  13   1   7        4.97       -9.72      9.72 o
  14   1   7        9.15        8.37     10.24 o
  15   1   7       59.28       74.71     14.43 o
  16   1   7      128.86      129.07     18.62 o
  17   1   7      324.55      342.96     20.99 o
  18   1   7      201.32      220.09     25.71 o
  19   1   7      276.90      330.97     31.27 o
  20   1   7       51.43       34.41     28.06 o
  21   1   7       90.89      113.91     35.32 o
   0   2   7      753.38      480.51     13.31 o
   1   2   7     1031.53      826.59     11.85 o
   2   2   7     6064.39     5703.81     51.14 o
   3   2   7     5005.66     5059.73     49.18 o
   4   2   7     8402.19     8877.11     75.19 o
   5   2   7     1473.06     1581.11     21.03 o
   6   2   7      302.71      274.77      9.78 o
   7   2   7       92.51      111.91      8.14 o
   8   2   7      680.08      640.73     16.22 o
   9   2   7      813.22      804.11     19.40 o
  10   2   7     1832.25     1936.83     29.62 o
  11   2   7      538.71      517.10     18.98 o
  12   2   7      722.28      749.62     38.39 o
  13   2   7      257.62      248.70     17.79 o
  14   2   7      605.64      605.69     26.76 o
  15   2   7      313.48      285.36     15.28 o
  16   2   7      522.83      597.39     43.76 o
  17   2   7      184.34      211.73     24.14 o
  18   2   7      141.85      128.99     24.31 o
  19   2   7       13.34       13.90     27.25 o
  20   2   7        0.28        9.01     28.42 o
  21   2   7        3.17      -14.77     33.04 o
   1   3   7       57.11       55.68      4.72 o
   2   3   7       14.82       33.55      5.46 o
   3   3   7     1479.05     1389.59     16.33 o
   4   3   7     1329.17     1448.74     17.90 o
   5   3   7     3573.65     3570.06     34.32 o
   6   3   7     2879.95     2890.65     29.93 o
   7   3   7     1946.79     1993.92     26.33 o
   8   3   7     1278.78     1269.59     43.38 o
   9   3   7     1883.92     1878.26     27.10 o
  10   3   7      250.95      261.46     11.79 o
  11   3   7       90.85       98.64      8.35 o
  12   3   7       22.12       -7.80     12.25 o
  13   3   7       11.18      -13.67     13.67 o
  14   3   7       20.74       -2.94     14.54 o
  15   3   7       28.27       11.95     15.91 o
  16   3   7        2.21      -10.99     19.51 o
  17   3   7       85.81      101.04     26.09 o
  18   3   7       49.75       55.30     27.30 o
  19   3   7       66.21       32.64     28.47 o
  20   3   7       48.29       48.80     30.44 o
   0   4   7      105.10      143.89     11.14 o
   1   4   7      239.97      274.26      9.30 o
   2   4   7       18.18        5.32      4.40 o
   3   4   7        9.20       -4.82      4.86 o
   4   4   7        3.09        5.42      4.17 o
   5   4   7       41.31       29.78      4.67 o
   6   4   7       28.96       26.13      6.03 o
   7   4   7       41.96       46.95      6.43 o
   8   4   7       63.72       50.73      7.40 o
   9   4   7       19.16       11.38      7.63 o
  10   4   7       32.82       14.34      8.13 o
  11   4   7      191.18      139.24     12.97 o
  12   4   7       20.15      -10.46     18.04 o
  13   4   7      107.15       48.93     16.34 o
  14   4   7        0.54      -18.62     19.52 o
  15   4   7        1.14      -12.68     22.63 o
  16   4   7        6.77       -0.28     24.22 o
  17   4   7        4.58      -20.32     25.33 o
  18   4   7        0.14      -26.30     26.30 o
  19   4   7        0.12      -14.49     28.90 o
  20   4   7        0.08      -14.65     30.13 o
   1   5   7       74.65       52.73      6.54 o
   2   5   7      100.90      106.41      7.99 o
   3   5   7      388.44      337.93     13.52 o
   4   5   7      567.59      581.67     17.13 o
   5   5   7      793.55      911.93     21.28 o
   6   5   7     1741.70     1646.83     27.09 o
   7   5   7      623.27      705.17     17.70 o
   8   5   7     1107.52     1107.53     21.77 o
   9   5   7      479.64      462.58     18.49 o
  10   5   7      145.87      132.45     13.87 o
  11   5   7      101.83      111.63     15.45 o
  12   5   7       13.39       13.59     17.15 o
  13   5   7       21.98        5.69     18.29 o
  14   5   7        0.02       27.09     23.15 o
  15   5   7        6.48        6.43     24.16 o
  16   5   7        7.75       15.27     30.90 o
  17   5   7       21.24        8.11     32.84 o
  18   5   7       22.64      -34.17     34.17 o
  19   5   7       23.55       -9.73     36.34 o
   0   6   7     5192.74     5340.98     65.39 o
   1   6   7     3016.50     3137.34     46.93 o
   2   6   7     3206.81     3192.54     55.06 o
   3   6   7      947.91     1099.07     35.91 o
   4   6   7      654.65      718.26     20.01 o
   5   6   7      137.52      129.83     11.16 o
   6   6   7       57.34       60.27     13.26 o
   7   6   7        4.05       48.30     13.60 o
   8   6   7      246.83      192.87     17.87 o
   9   6   7      172.34      181.93     20.32 o
  10   6   7      409.51      487.45     31.69 o
  11   6   7      409.93      471.81     41.36 o
  12   6   7      804.41      949.52     40.44 o
  13   6   7      414.38      437.77     31.78 o
  14   6   7      415.77      578.74     80.02 o
  15   6   7      134.60      127.33     33.06 o
  16   6   7      100.48      118.23     34.38 o
  17   6   7       21.17      -19.93     33.58 o
   1   7   7       53.74       77.11     11.55 o
   2   7   7       41.92       52.97     11.00 o
   3   7   7      213.02      206.64     14.75 o
   4   7   7       33.59       -2.78     14.48 o
   5   7   7      165.05       95.21     15.25 o
   6   7   7       25.76       -5.37     18.75 o
   7   7   7       85.60       52.75     19.66 o
   8   7   7       26.08       53.03     21.82 o
   9   7   7       78.68       79.40     22.99 o
  10   7   7       30.34       75.63     23.35 o
  11   7   7       61.01       91.53     24.61 o
  12   7   7       16.01       28.43     25.40 o
  13   7   7        2.13       46.36     30.41 o
  14   7   7        0.00       21.26     35.49 o
  15   7   7        4.34        3.80     31.98 o
  16   7   7        2.77      -23.52     33.65 o
   0   8   7       17.55       67.93     21.01 o
   1   8   7        0.83       37.70     15.23 o
   2   8   7       10.34       26.33     17.15 o
   3   8   7       11.38      -10.02     19.54 o
   4   8   7        0.57      -18.06     18.06 o
   5   8   7        2.50      -18.16     18.16 o
   6   8   7        0.70      -20.22     20.22 o
   7   8   7        1.71        2.07     20.82 o
   8   8   7        8.05       17.51     21.46 o
   9   8   7        2.90       30.25     21.98 o
  10   8   7        2.93       34.75     25.44 o
  11   8   7        0.59      -15.67     28.61 o
  12   8   7       12.58       -5.86     30.00 o
  13   8   7        0.35      -31.22     31.22 o
   1   9   7        5.11       19.03     18.07 o
   2   9   7        4.68        9.75     19.65 o
   3   9   7       17.37       -0.58     27.03 o
   4   9   7        0.79      -26.82     26.82 o
   5   9   7       20.19        5.26     25.19 o
   6   9   7        3.01      -25.00     25.61 o
   7   9   7       14.35      -33.26     33.26 o
   8   9   7        0.28      -34.15     34.15 o
   9   9   7       27.19       31.16     36.41 o
  10   9   7        3.60       30.88     45.15 o
   0  10   7       56.49       63.99     52.52 o
   1  10   7        7.48       30.13     42.37 o
   2  10   7       30.41       62.99     43.06 o
   3  10   7        3.38        2.87     29.07 o
   4  10   7        8.97       14.25     31.89 o
   5  10   7        0.55      -58.72     59.07 o
   0   0   8     8132.69     6743.10     95.52 o
   1   0   8      982.40      822.23     15.83 o
   2   0   8    19974.63    20872.13    201.37 o
   3   0   8     1747.68     1722.72     25.57 o
   4   0   8    17385.87    17910.96    207.06 o
   5   0   8      707.81      803.00     24.19 o
   6   0   8     1332.46     1409.48     39.53 o
   7   0   8       13.48       21.12     10.61 o
   8   0   8     1942.95     1796.78     39.85 o
   9   0   8      183.36      142.57     17.67 o
  10   0   8     1732.16     2060.75     63.57 o
  11   0   8      133.69      123.01     20.47 o
  12   0   8     2238.13     2442.83     54.17 o
  13   0   8       45.15       27.64     15.34 o
  14   0   8     1652.37     1773.23     47.83 o
  15   0   8       95.35       65.40     20.23 o
  16   0   8     1504.32     1494.12     81.10 o
  17   0   8       72.77       90.98     38.48 o
  18   0   8      253.95      277.49     41.71 o
  19   0   8        6.52       28.64     37.72 o
  20   0   8        1.47        6.65     39.10 o
  21   0   8        0.36      -35.45     40.09 o
   1   1   8      256.83      263.67      7.04 o
   2   1   8        2.45        7.20      4.64 o
   3   1   8     5095.44     5206.88     45.44 o
   4   1   8      399.95      345.50     14.68 o
   5   1   8    11971.41    12343.61    102.78 o
   6   1   8     5876.07     5845.33     65.43 o
   7   1   8     7286.84     6949.92     88.90 o
   8   1   8     1519.87     1524.82     31.17 o
   9   1   8     2291.65     2327.22     33.96 o
  10   1   8        1.91      -10.00     10.00 o
  11   1   8      248.17      246.07     18.79 o
  12   1   8       10.81      -11.83     11.83 o
  13   1   8        9.37        7.72     12.89 o
  14   1   8        0.36      -11.17     11.17 o
  15   1   8       66.88       88.58     13.37 o
  16   1   8        9.22        9.45     12.92 o
  17   1   8      321.83      327.28     22.87 o
  18   1   8       26.97       44.08     25.64 o
  19   1   8      275.66      263.48     31.05 o
  20   1   8       29.37        3.45     27.75 o
  21   1   8       55.78       61.34     34.48 o
   0   2   8      355.52      353.23     11.24 o
   1   2   8     4213.66     4217.60     36.52 o
   2   2   8       58.37       87.68      6.65 o
   3   2   8      597.22      510.05     13.20 o
   4   2   8       71.03       76.83      7.08 o
   5   2   8       26.99       40.32      6.44 o
   6   2   8       56.55       65.76      7.92 o
   7   2   8        0.18       14.50      7.55 o
   8   2   8       22.51       26.75      8.64 o
   9   2   8        4.21       -7.97      7.97 o
  10   2   8       28.37       -9.22      9.22 o
  11   2   8        4.69       -9.81      9.81 o
  12   2   8       31.42       -1.30     10.35 o
  13   2   8      191.61       92.32     14.90 o
  14   2   8       14.29        1.22     15.19 o
  15   2   8        0.46       -8.29     12.61 o
  16   2   8        6.42       19.54     17.94 o
  17   2   8        4.83       10.26     18.24 o
  18   2   8        2.13       12.14     25.20 o
  19   2   8        1.87      -28.82     30.33 o
  20   2   8        0.81       -1.87     32.92 o
  21   2   8        0.24       14.37     34.33 o
   1   3   8       91.00       41.45      5.02 o
   2   3   8      120.63       88.52      6.26 o
   3   3   8     1240.50     1306.97     17.37 o
   4   3   8      164.88      169.62      8.32 o
   5   3   8     7844.29     8123.65     69.19 o
   6   3   8      232.94      234.74     10.76 o
   7   3   8     8763.36     9127.08     81.43 o
   8   3   8      489.19      446.69     34.88 o
   9   3   8     2761.42     2826.31     38.42 o
  10   3   8      136.51       91.53     10.59 o
  11   3   8      114.09       99.33     10.62 o
  12   3   8        0.37       -8.82      8.82 o
  13   3   8       10.95      -13.91     13.91 o
  14   3   8       20.61       10.13     15.21 o
  15   3   8       44.71       38.89     16.67 o
  16   3   8       11.67        9.24     18.73 o
  17   3   8      149.34      169.11     28.13 o
  18   3   8        2.29      -29.62     29.62 o
  19   3   8      178.93      180.01     35.70 o
  20   3   8       10.43      -14.59     33.90 o
   0   4   8     3070.29     2745.21     36.25 o
   1   4   8      112.87       65.17      6.89 o
   2   4   8     3102.80     2812.44     27.32 o
   3   4   8      219.99      182.80      8.36 o
   4   4   8     3240.76     3131.92     38.01 o
   5   4   8      169.52      198.20      9.39 o
   6   4   8      209.29      248.45      9.76 o
   7   4   8       10.74       63.17      7.84 o
   8   4   8      555.18      598.66     16.01 o
   9   4   8      126.84      118.46      9.44 o
  10   4   8     1399.97     1511.62     28.50 o
  11   4   8       86.08       70.26     11.06 o
  12   4   8      712.33      785.86     36.62 o
  13   4   8       39.01        5.37     15.50 o
  14   4   8      522.86      535.40     27.19 o
  15   4   8       15.11        8.48     18.85 o
  16   4   8      205.50      245.94     28.91 o
  17   4   8        9.84      -25.98     25.98 o
  18   4   8       57.15       15.35     32.47 o
  19   4   8        1.79      -31.35     32.67 o
   1   5   8       92.80       82.41      8.52 o
   2   5   8       22.04       32.95      6.57 o
   3   5   8      931.34      869.72     20.73 o
   4   5   8       16.94        9.05      8.68 o
   5   5   8     1301.92     1354.40     24.16 o
   6   5   8        6.93       -6.66      8.23 o
   7   5   8     1554.50     1606.89     23.88 o
   8   5   8        0.57       -2.96      8.89 o
   9   5   8      476.12      564.49     20.73 o
  10   5   8        9.41       12.11     14.95 o
  11   5   8      201.03      175.63     17.93 o
  12   5   8        2.62        8.21     16.36 o
  13   5   8        1.85      -10.68     16.12 o
  14   5   8       16.36        0.28     23.18 o
  15   5   8       11.60      -10.62     24.61 o
  16   5   8        0.04      -30.41     30.41 o
  17   5   8       38.68       30.95     39.56 o
  18   5   8        2.96      -41.01     41.01 o
   0   6   8       64.46       85.45     16.83 o
   1   6   8       89.69       73.34      9.68 o
   2   6   8       34.83       30.22     14.90 o
   3   6   8        4.20       -5.17      9.98 o
   4   6   8        5.01       -9.63     10.58 o
   5   6   8       53.05       21.38     10.45 o
   6   6   8        5.48      -11.89     11.89 o
   7   6   8        4.67      -12.45     14.97 o
   8   6   8        8.81       15.87     15.83 o
   9   6   8        9.31       14.95     17.39 o
  10   6   8       15.70       45.33     17.25 o
  11   6   8        3.43       13.46     20.71 o
  12   6   8        1.67       48.40     22.06 o
  13   6   8       14.93       37.41     29.66 o
  14   6   8        0.42       51.91     31.17 o
  15   6   8        4.02      -19.87     36.55 o
  16   6   8        0.05      -32.82     37.62 o
  17   6   8        1.30      -39.56     39.56 o
   1   7   8       23.31       53.06     10.59 o
   2   7   8        5.44       20.56     12.02 o
   3   7   8      142.84      140.50     14.88 o
   4   7   8       11.27      -11.93     15.53 o
   5   7   8       28.18       12.45     19.31 o
   6   7   8        6.25      -18.95     19.02 o
   7   7   8       36.46       18.40     19.57 o
   8   7   8        1.80      -12.66     19.62 o
   9   7   8       43.71       84.74     23.99 o
  10   7   8        6.14        1.81     23.77 o
  11   7   8       74.02       78.17     25.99 o
  12   7   8        1.30        1.86     25.84 o
  13   7   8        3.08        6.75     30.78 o
  14   7   8        0.08      -11.06     31.91 o
  15   7   8        0.91      -23.94     38.38 o
   0   8   8     1699.83     1972.90     50.88 o
   1   8   8      169.26      281.56     22.33 o
   2   8   8      928.17     1176.46     43.13 o
   3   8   8       33.80       90.39     23.21 o
   4   8   8      131.17      131.25     25.46 o
   5   8   8        0.67      -14.26     25.61 o
   6   8   8        0.14      -20.91     20.91 o
   7   8   8        0.02      -21.45     21.45 o
   8   8   8       22.48       13.41     22.35 o
   9   8   8        3.27       37.12     22.95 o
  10   8   8      143.35      178.76     28.13 o
  11   8   8       21.53       55.73     30.96 o
  12   8   8      252.34      227.27     35.26 o
  13   8   8       29.79       41.09     46.60 o
   1   9   8        9.04       60.72     19.52 o
   2   9   8        5.94        5.30     21.08 o
   3   9   8       18.61       19.65     21.47 o
   4   9   8        9.07        4.85     21.66 o
   5   9   8       20.40        4.62     22.21 o
   6   9   8        9.44      -24.30     24.30 o
   7   9   8       12.35       13.91     25.22 o
   8   9   8        2.99       -7.00     25.90 o
   9   9   8       31.67       25.88     44.94 o
  10   9   8        2.17       -6.09     46.23 o
   0  10   8        0.05        6.71     53.16 o
   1  10   8        5.51       -6.39     42.34 o
   2  10   8        0.12       42.54     43.18 o
   3  10   8        0.32       18.89     47.02 o
   4  10   8        0.01        7.16     76.97 o
   1   1   9       56.77       53.66      5.53 o
   2   1   9      133.54      182.00      7.19 o
   3   1   9     6544.91     6886.71     56.05 o
   4   1   9      223.74      226.42     14.91 o
   5   1   9     7571.03     7787.27     67.52 o
   6   1   9      971.65      880.28     20.08 o
   7   1   9     6020.03     5842.42     71.10 o
   8   1   9        6.84       -2.93      9.95 o
   9   1   9     2260.78     2197.55     39.86 o
  10   1   9       15.36      -10.60     10.60 o
  11   1   9      391.48      352.63     18.82 o
  12   1   9        4.22      -12.31     12.31 o
  13   1   9        1.77      -13.22     13.22 o
  14   1   9        2.46      -12.24     12.24 o
  15   1   9       45.08       58.29     13.89 o
  16   1   9       21.97       -3.95     13.83 o
  17   1   9      431.43      470.39     28.49 o
  18   1   9       30.56       41.51     25.64 o
  19   1   9      175.51      176.40     29.89 o
  20   1   9        5.60       -4.34     28.43 o
  21   1   9       53.73       29.67     34.86 o
   0   2   9     8565.29     7280.74     80.02 o
   1   2   9       28.11       -4.68      6.23 o
   2   2   9     9161.86     8847.34     73.96 o
   3   2   9       91.86       87.63      7.61 o
   4   2   9     7714.51     7761.48     69.69 o
   5   2   9       26.26       45.32      7.77 o
   6   2   9      475.01      516.36     14.85 o
   7   2   9       13.40       36.90      9.02 o
   8   2   9     1512.61     1549.94     31.57 o
   9   2   9       15.28       -3.60     11.17 o
  10   2   9     1565.66     1648.19     33.50 o
  11   2   9        0.44      -13.42     13.42 o
  12   2   9      835.88      965.49     31.81 o
  13   2   9        2.33      -10.20     10.20 o
  14   2   9     1326.89     1566.77     43.09 o
  15   2   9        8.57       11.43     16.85 o
  16   2   9      770.37      944.61     40.18 o
  17   2   9        2.65       -6.18     18.46 o
  18   2   9      170.30      172.42     22.36 o
  19   2   9        0.00       14.11     32.00 o
  20   2   9        0.37       13.09     33.42 o
   1   3   9      296.63      253.64      7.47 o
   2   3   9       57.61       29.45      6.66 o
   3   3   9      967.85     1006.24     23.00 o
   4   3   9        0.66       34.14      9.30 o
   5   3   9     7696.15     7578.86     65.85 o
   6   3   9        7.68       19.86     13.99 o
   7   3   9     9607.00     9693.06     94.91 o
   8   3   9       27.54       33.45      9.48 o
   9   3   9     2223.32     2363.93     37.80 o
  10   3   9       42.78       32.98     10.35 o
  11   3   9      114.22      127.78     11.65 o
  12   3   9        4.95      -10.02     10.02 o
  13   3   9       13.57      -15.42     15.42 o
  14   3   9        0.58       -9.86     16.57 o
  15   3   9       52.46       56.41     18.65 o
  16   3   9        0.95      -11.42     20.31 o
  17   3   9       88.62       80.70     23.14 o
  18   3   9        5.50      -30.52     30.52 o
  19   3   9      172.22      172.38     35.91 o
  20   3   9        0.03       18.91     34.87 o
   0   4   9       25.90        3.20      8.60 o
   1   4   9      479.98      451.46     12.46 o
   2   4   9        0.28       -5.19      6.53 o
   3   4   9       72.79       46.48      7.72 o
   4   4   9       18.34       12.55      7.66 o
   5   4   9       62.37       72.17      8.11 o
   6   4   9       24.90       23.35      8.15 o
   7   4   9        8.75       27.00      8.47 o
   8   4   9       14.40       24.45      8.29 o
   9   4   9       28.01       10.46      8.76 o
  10   4   9        0.69        8.65     10.17 o
  11   4   9       15.92      -10.76     10.76 o
  12   4   9        2.53      -10.77     10.77 o
  13   4   9       51.43        1.34     16.81 o
  14   4   9        5.41      -15.14     18.61 o
  15   4   9        8.76      -16.20     20.55 o
  16   4   9        0.33       -8.03     22.13 o
  17   4   9        0.12      -29.94     29.94 o
  18   4   9        0.01      -10.64     32.20 o
  19   4   9        0.14      -33.69     33.69 o
   1   5   9      182.99      128.30      9.07 o
   2   5   9       91.59       79.54      8.46 o
   3   5   9      855.28      893.63     20.04 o
   4   5   9        9.42       -1.40      8.11 o
   5   5   9     1466.69     1551.45     24.26 o
   6   5   9      124.29      104.58      9.78 o
   7   5   9      959.09     1004.56     25.79 o
   8   5   9       79.19       71.65     11.93 o
   9   5   9      599.81      596.59     22.72 o
  10   5   9        0.91       -2.05     12.07 o
  11   5   9      205.53      190.89     17.77 o
  12   5   9        5.29       -7.92     16.89 o
  13   5   9       12.06       -8.60     17.59 o
  14   5   9        8.14       -3.45     19.97 o
  15   5   9       12.94      -34.19     34.19 o
  16   5   9        1.04      -34.50     37.40 o
  17   5   9       38.26       50.10     41.01 o
  18   5   9        3.28       -7.07     42.29 o
   0   6   9     2621.75     2995.64     52.34 o
   1   6   9       53.39       56.34     15.07 o
   2   6   9     2748.14     2683.81     40.09 o
   3   6   9       31.77       36.97     16.44 o
   4   6   9      769.65      727.38     26.09 o
   5   6   9        6.58        3.94     12.60 o
   6   6   9       30.12        0.46     12.64 o
   7   6   9        3.37        4.42     12.93 o
   8   6   9      115.78       74.41     18.84 o
   9   6   9       16.02       43.31     18.54 o
  10   6   9      523.67      599.14     32.69 o
  11   6   9       18.96       36.25     20.05 o
  12   6   9      706.05      787.93     44.60 o
  13   6   9       15.05      -18.42     26.03 o
  14   6   9      291.64      317.05     37.12 o
  15   6   9        5.58      -13.44     37.82 o
  16   6   9      133.38       91.29     41.93 o
  17   6   9        0.64      -39.96     39.96 o
   1   7   9       26.43       38.26     12.99 o
   2   7   9       12.23       31.63     12.10 o
   3   7   9      125.89      144.48     14.23 o
   4   7   9        3.49       -8.20     16.94 o
   5   7   9       61.50       57.01     18.09 o
   6   7   9       65.79       21.37     17.73 o
   7   7   9       31.81       14.91     17.95 o
   8   7   9       11.68       -1.10     20.58 o
   9   7   9       73.38       70.87     24.98 o
  10   7   9        4.73        4.33     24.80 o
  11   7   9       49.30       43.88     26.76 o
  12   7   9        0.07       18.85     30.35 o
  13   7   9        3.14      -14.22     30.83 o
  14   7   9        2.84      -32.54     32.54 o
  15   7   9        4.52      -16.35     38.74 o
   0   8   9       12.20       82.81     45.89 o
   1   8   9       98.78      125.55     20.68 o
   2   8   9       20.90       63.61     22.29 o
   3   8   9       36.28       57.90     22.65 o
   4   8   9        0.02      -19.22     19.62 o
   5   8   9       10.10      -21.98     21.98 o
   6   8   9        0.01      -21.92     21.92 o
   7   8   9        0.51      -17.00     22.37 o
   8   8   9        2.24        2.04     23.00 o
   9   8   9        6.90       22.03     25.92 o
  10   8   9        1.52       26.16     26.44 o
  11   8   9       12.80       23.25     27.75 o
  12   8   9        4.50       31.69     32.77 o
   1   9   9        7.23       43.24     20.30 o
   2   9   9        0.06       10.24     22.69 o
   3   9   9       19.15       13.79     22.64 o
   4   9   9        0.02        9.92     23.18 o
   5   9   9       21.75       -3.55     25.38 o
   6   9   9        0.81      -20.32     25.71 o
   7   9   9       22.18       27.09     26.80 o
   8   9   9        0.65        9.86     27.33 o
   9   9   9       24.82       52.71     31.19 o
   0  10   9      107.64      133.35     77.86 o
   1  10   9        0.01       16.15     53.78 o
   0   0  10      584.34      871.09     26.50 o
   1   0  10      109.46       64.57     12.39 o
   2   0  10     7403.45     7249.40     72.71 o
   3   0  10     2780.54     2981.14     44.59 o
   4   0  10     8103.93     8309.43    147.85 o
   5   0  10      674.30      602.42     20.92 o
   6   0  10      352.51      257.29     14.02 o
   7   0  10        4.31      -10.34     10.43 o
   8   0  10     1099.85     1003.96     33.08 o
   9   0  10      375.96      267.30     18.57 o
  10   0  10     1643.88     1634.49     50.74 o
  11   0  10      241.47      225.00     40.16 o
  12   0  10      392.53      430.42     28.93 o
  13   0  10       67.78       55.23     17.40 o
  14   0  10      308.72      357.58     26.09 o
  15   0  10      263.40      203.70     24.19 o
  16   0  10      855.56      996.12     51.40 o
  17   0  10      104.90       95.29     23.21 o
  18   0  10      133.02       97.06     39.17 o
  19   0  10        3.78      -37.55     37.55 o
  20   0  10        0.93      -39.46     39.46 o
   1   1  10       72.66       94.74      5.29 o
   2   1  10      147.37      135.06      7.91 o
   3   1  10     3083.10     3158.55     32.33 o
   4   1  10      596.70      632.91     25.86 o
   5   1  10     6233.49     6152.69     60.22 o
   6   1  10     2063.04     2143.96     27.22 o
   7   1  10     3528.04     3529.59     41.56 o
   8   1  10     2114.02     2118.11     36.43 o
   9   1  10     1802.46     1719.60     33.24 o
  10   1  10      239.16      159.47     12.94 o
  11   1  10      209.54      217.14     15.14 o
  12   1  10        1.17      -12.15     12.15 o
  13   1  10        0.91      -12.88     12.88 o
  14   1  10        9.73      -14.60     14.60 o
  15   1  10       54.51       44.25     14.77 o
  16   1  10       30.51       15.07     15.07 o
  17   1  10      192.74      192.02     22.06 o
  18   1  10       26.05      -17.56     26.01 o
  19   1  10      166.12       85.43     29.39 o
  20   1  10       24.38       34.84     33.63 o
   0   2  10       25.32       60.93      8.82 o
   1   2  10       81.76      126.36      7.40 o
   2   2  10        0.08       -2.29      6.43 o
   3   2  10      265.33      300.39     10.14 o
   4   2  10       40.69       36.56      7.23 o
   5   2  10        0.36       -4.63      7.58 o
   6   2  10        9.08       23.20      8.30 o
   7   2  10       33.71       23.50      9.18 o
   8   2  10       41.44       53.37     10.91 o
   9   2  10       74.53       61.93     12.31 o
  10   2  10        5.23      -10.62     11.96 o
  11   2  10        4.05      -12.22     12.22 o
  12   2  10        8.38      -12.96     12.96 o
  13   2  10        0.75      -15.27     15.27 o
  14   2  10       12.14        2.30     16.57 o
  15   2  10       14.19       -5.13     17.32 o
  16   2  10        0.02        8.13     18.93 o
  17   2  10       10.90      -17.44     19.30 o
  18   2  10        3.84       -6.72     21.95 o
  19   2  10        0.86      -12.00     32.20 o
  20   2  10        0.02       30.81     34.28 o
   1   3  10      737.48      718.53     16.27 o
   2   3  10       56.43       42.11      8.23 o
   3   3  10     1816.36     1870.62     35.68 o
   4   3  10     1074.66     1036.10     33.71 o
   5   3  10     4779.05     4645.46     51.88 o
   6   3  10     2797.50     2660.99     40.34 o
   7   3  10     5046.72     5047.74     58.56 o
   8   3  10     1062.47     1175.18     27.36 o
   9   3  10     1554.97     1657.94     30.19 o
  10   3  10       35.51       34.64     11.19 o
  11   3  10      292.52      275.19     16.36 o
  12   3  10        0.28      -11.07     11.07 o
  13   3  10        5.54        5.73     15.50 o
  14   3  10        2.09        1.76     17.34 o
  15   3  10       90.10      104.08     22.64 o
  16   3  10       28.69       12.06     21.88 o
  17   3  10       74.01       76.50     24.61 o
  18   3  10       80.62       64.88     25.40 o
  19   3  10      114.31      105.45     35.58 o
   0   4  10     7134.08     7299.32     85.88 o
   1   4  10     1468.71     1375.43     24.52 o
   2   4  10     4354.70     4410.03     44.65 o
   3   4  10     1033.43      997.40     21.39 o
   4   4  10     2539.05     2523.42     31.93 o
   5   4  10      334.01      341.03     14.26 o
   6   4  10      167.31      197.21     10.51 o
   7   4  10       54.81       63.44      9.37 o
   8   4  10      355.13      321.52     17.15 o
   9   4  10      290.31      284.57     15.68 o
  10   4  10      842.89      913.94     25.09 o
  11   4  10      251.41      191.00     13.74 o
  12   4  10      950.03     1019.40     31.51 o
  13   4  10      175.66      132.11     19.09 o
  14   4  10      675.76      655.76     36.17 o
  15   4  10       64.68       52.23     22.67 o
  16   4  10      215.40      210.78     26.97 o
  17   4  10       28.16      -13.77     31.55 o
  18   4  10       60.18       56.64     34.46 o
  19   4  10        0.67        5.58     35.33 o
   1   5  10        6.64       -1.58      7.81 o
   2   5  10      270.35      271.75     12.19 o
   3   5  10      518.52      505.54     19.23 o
   4   5  10       60.22       41.32      8.16 o
   5   5  10     1258.49     1379.57     25.96 o
   6   5  10      238.58      172.64     13.26 o
   7   5  10     1227.16     1289.31     28.28 o
   8   5  10       51.84       41.65     11.96 o
   9   5  10      377.46      352.17     16.17 o
  10   5  10      112.22       89.68     13.87 o
  11   5  10      103.55       88.35     13.98 o
  12   5  10       32.51        4.14     16.56 o
  13   5  10        3.67       -7.94     17.09 o
  14   5  10        0.89      -22.06     22.06 o
  15   5  10        1.30        0.34     26.02 o
  16   5  10        3.71       -7.30     38.69 o
  17   5  10       38.87       10.60     57.28 o
  18   5  10        0.12      -42.13     42.13 o
   0   6  10       86.79       58.54     20.62 o
   1   6  10      316.11      282.46     15.02 o
   2   6  10       32.89       44.46     12.66 o
   3   6  10        5.10       -0.01     13.65 o
   4   6  10        0.29      -13.00     13.00 o
   5   6  10       55.30       26.31     13.50 o
   6   6  10        9.27       -7.63     12.98 o
   7   6  10        0.29       -7.78     13.67 o
   8   6  10        2.85       -7.16     15.00 o
   9   6  10       20.46       28.78     16.00 o
  10   6  10        3.45       -7.16     19.83 o
  11   6  10        1.66      -20.51     20.51 o
  12   6  10        2.62       -1.38     20.93 o
  13   6  10       25.44        9.24     21.88 o
  14   6  10        3.22      -23.01     31.17 o
  15   6  10       14.98       -9.07     38.49 o
  16   6  10        0.34      -11.08     40.64 o
   1   7  10        5.76       12.76     13.36 o
   2   7  10        0.21       16.67     14.62 o
   3   7  10       76.78       85.77     15.07 o
   4   7  10       28.03       36.86     15.84 o
   5   7  10       16.25       16.51     15.43 o
   6   7  10       48.15       22.04     18.41 o
   7   7  10       41.45       37.36     18.68 o
   8   7  10       28.14        9.99     19.17 o
   9   7  10       77.71       71.53     20.38 o
  10   7  10        6.89       -7.77     26.05 o
  11   7  10       49.32       45.68     31.14 o
  12   7  10        0.57      -25.04     30.48 o
  13   7  10        1.83      -18.72     33.56 o
  14   7  10        1.09        6.05     34.35 o
   0   8  10      916.28     1143.08     55.00 o
   1   8  10      165.61      254.83     26.19 o
   2   8  10      515.94      564.00     45.45 o
   3   8  10       45.34       93.64     24.89 o
   4   8  10      100.41       96.91     31.12 o
   5   8  10        3.39       -6.93     23.12 o
   6   8  10        1.57        9.40     23.16 o
   7   8  10        0.13        3.66     23.78 o
   8   8  10       23.33       31.38     26.57 o
   9   8  10        9.11       24.75     27.27 o
  10   8  10      110.57      121.58     29.21 o
  11   8  10       32.11       63.65     28.90 o
  12   8  10      154.11      135.65     35.99 o
   1   9  10        5.78       10.75     23.33 o
   2   9  10       16.75       10.32     23.42 o
   3   9  10        8.84       10.26     25.67 o
   4   9  10       35.34       24.56     25.99 o
   5   9  10       13.30       14.84     26.29 o
   6   9  10       51.25       62.79     27.92 o
   7   9  10        7.80       29.74     27.96 o
   8   9  10       37.44       57.64     32.36 o
   1   1  11      152.79      142.12      6.27 o
   2   1  11      401.72      483.23     12.39 o
   3   1  11     1084.45     1121.01     19.00 o
   4   1  11     3242.15     3355.94     36.12 o
   5   1  11     2895.73     2867.77     34.88 o
   6   1  11     2253.76     2323.46     29.61 o
   7   1  11     5904.28     5671.21     57.74 o
   8   1  11     1528.38     1421.18     29.89 o
   9   1  11     1513.71     1439.26     31.79 o
  10   1  11      569.48      473.21     21.88 o
  11   1  11      257.65      228.53     14.83 o
  12   1  11       15.41      -13.06     13.06 o
  13   1  11        5.31      -13.62     13.62 o
  14   1  11        0.93      -15.13     15.13 o
  15   1  11       25.62       11.25     15.35 o
  16   1  11       85.84       79.09     16.92 o
  17   1  11       28.69        6.81     19.72 o
  18   1  11      114.56       66.51     28.37 o
  19   1  11       47.98       25.54     28.78 o
  20   1  11       46.51        6.37     33.86 o
   0   2  11     3883.66     3726.02     47.46 o
   1   2  11     4260.89     4117.47     38.69 o
   2   2  11     3540.60     3547.03     37.30 o
   3   2  11     4299.29     4358.32     45.79 o
   4   2  11     3295.99     3346.86     42.65 o
   5   2  11     1650.65     1679.84     25.48 o
   6   2  11      323.37      375.83     13.07 o
   7   2  11       98.44      101.60     10.96 o
   8   2  11      332.04      312.60     12.62 o
   9   2  11      852.41      943.72     24.59 o
  10   2  11      902.55      996.15     30.11 o
  11   2  11      759.29      860.86     29.81 o
  12   2  11      620.37      719.24     29.82 o
  13   2  11      688.79      734.84     36.16 o
  14   2  11      465.02      408.94     24.02 o
  15   2  11      441.17      461.49     28.27 o
  16   2  11      248.68      246.16     23.38 o
  17   2  11      159.76      137.44     22.53 o
  18   2  11       72.96       59.55     23.89 o
  19   2  11        6.40      -18.41     32.92 o
  20   2  11        0.24       22.24     35.13 o
   1   3  11       94.75       99.08      9.43 o
   2   3  11     1372.74     1359.31     27.64 o
   3   3  11      884.30      784.32     33.68 o
   4   3  11     1307.31     1241.42     31.96 o
   5   3  11     2701.32     2471.73     48.06 o
   6   3  11      929.23      869.61     25.09 o
   7   3  11     1523.42     1565.80     31.11 o
   8   3  11      537.53      526.92     23.11 o
   9   3  11      449.19      390.20     17.76 o
  10   3  11      517.98      550.12     22.03 o
  11   3  11       39.92       53.82     12.36 o
  12   3  11      119.78       97.67     13.79 o
  13   3  11        9.57       -5.52     15.96 o
  14   3  11       26.09       17.76     18.36 o
  15   3  11       41.96       31.94     22.10 o
  16   3  11       34.66       35.88     22.63 o
  17   3  11       93.54       96.62     24.61 o
  18   3  11       33.88       35.02     24.32 o
  19   3  11       56.46       69.95     35.13 o
   0   4  11       45.46       19.97     11.07 o
   1   4  11        2.14       -8.06      8.06 o
   2   4  11       67.81       54.53      9.57 o
   3   4  11        8.03       -2.09      8.96 o
   4   4  11       17.62       -0.57      9.49 o
   5   4  11       29.46       -9.26      9.26 o
   6   4  11       32.82        9.23      9.51 o
   7   4  11        2.35       -7.19      8.97 o
   8   4  11        0.69       -8.24      9.93 o
   9   4  11        6.21       -1.54     10.73 o
  10   4  11       74.97       36.19     11.58 o
  11   4  11       30.44        8.04     11.72 o
  12   4  11       30.80       -3.81     15.88 o
  13   4  11        1.35       -0.22     17.70 o
  14   4  11        2.41      -12.66     18.64 o
  15   4  11        1.18        2.18     22.58 o
  16   4  11        0.16        4.94     23.42 o
  17   4  11        1.35       20.13     24.14 o
  18   4  11        0.89      -21.99     33.34 o
   1   5  11      123.70      111.31      9.76 o
   2   5  11      103.59       90.17     10.58 o
   3   5  11      344.91      312.29     12.68 o
   4   5  11      573.92      519.55     29.13 o
   5   5  11        7.85       33.42     10.27 o
   6   5  11     1483.12     1459.77     28.00 o
   7   5  11       27.08       28.33     12.18 o
   8   5  11      861.16      930.38     27.10 o
   9   5  11      177.72      151.14     14.21 o
  10   5  11      112.74       95.03     14.66 o
  11   5  11      126.65       89.13     14.78 o
  12   5  11        6.20      -18.04     18.04 o
  13   5  11        0.58       -7.23     20.57 o
  14   5  11        1.83        3.67     21.98 o
  15   5  11       25.75       18.42     26.96 o
  16   5  11       18.33       39.97     28.88 o
  17   5  11        8.37      -18.61     42.29 o
   0   6  11      658.89      818.91     40.15 o
   1   6  11      968.30     1066.54     28.89 o
   2   6  11      507.25      504.38     33.73 o
   3   6  11      412.13      379.27     24.75 o
   4   6  11       83.28       68.92     14.82 o
   5   6  11       35.08       31.60     14.02 o
   6   6  11        7.08        8.77     14.27 o
   7   6  11        1.68        1.35     14.41 o
   8   6  11       34.93       14.36     15.16 o
   9   6  11       85.92       79.35     17.55 o
  10   6  11       79.74       61.31     17.46 o
  11   6  11      201.51      172.10     24.16 o
  12   6  11      151.45      113.60     23.82 o
  13   6  11      157.21      162.47     27.64 o
  14   6  11       86.88      111.61     27.69 o
  15   6  11       81.05       89.24     36.04 o
  16   6  11       30.73       -8.60     41.26 o
   1   7  11        1.19       16.41     15.31 o
   2   7  11       56.00       50.94     17.23 o
   3   7  11       47.98       73.39     17.03 o
   4   7  11       55.37       73.28     16.91 o
   5   7  11      160.58      144.03     18.08 o
   6   7  11       55.37       77.15     17.31 o
   7   7  11      139.33      124.82     18.19 o
   8   7  11       79.88       95.81     21.07 o
   9   7  11       51.45       34.89     20.52 o
  10   7  11       45.92       36.81     21.44 o
  11   7  11       12.03       18.33     25.53 o
  12   7  11        9.83       -2.36     32.84 o
  13   7  11        3.24       -3.50     33.08 o
  14   7  11        0.43      -17.41     34.89 o
   0   8  11        0.31       22.49     24.08 o
   1   8  11        1.47       33.21     17.78 o
   2   8  11        0.48       28.52     20.16 o
   3   8  11        6.82       18.11     23.15 o
   4   8  11        2.38       15.46     20.34 o
   5   8  11        0.21        5.78     23.80 o
   6   8  11        0.60       14.79     24.36 o
   7   8  11        0.36       31.21     27.39 o
   8   8  11        0.59       51.68     28.22 o
   9   8  11        1.36       33.70     28.55 o
  10   8  11        0.34       36.22     29.51 o
  11   8  11        1.30       19.03     33.48 o
   1   9  11        2.47       12.92     26.62 o
   2   9  11        5.83        5.28     26.24 o
   3   9  11       17.11       12.93     26.89 o
   4   9  11       12.21       25.01     27.54 o
   5   9  11       49.92       39.88     28.01 o
   6   9  11       12.39        4.69     28.37 o
   7   9  11       45.54       62.79     32.58 o
   0   0  12      969.78      755.61     28.61 o
   1   0  12     5819.00     5211.89     65.50 o
   2   0  12      788.55      765.25     17.60 o
   3   0  12     3905.79     3953.60     47.43 o
   4   0  12      551.48      561.56     21.60 o
   5   0  12     2593.01     2585.12     42.80 o
   6   0  12      220.62      225.85     15.39 o
   7   0  12      233.45      239.27     15.97 o
   8   0  12      376.69      351.12     18.25 o
   9   0  12     1848.41     1879.79     40.55 o
  10   0  12      259.64      231.78     25.14 o
  11   0  12      697.49      806.23     45.80 o
  12   0  12      265.36      254.10     28.05 o
  13   0  12      729.83      923.19     49.57 o
  14   0  12      136.14      134.16     28.07 o
  15   0  12      605.31      738.03     49.31 o
  16   0  12       66.24       37.06     23.79 o
  17   0  12      190.12      176.49     27.53 o
  18   0  12       12.78      -38.82     38.82 o
  19   0  12       13.06        7.80     40.37 o
  20   0  12        0.34       13.95     42.63 o
   1   1  12        8.13        1.80      5.56 o
   2   1  12     1627.32     1699.01     20.15 o
   3   1  12      147.25      149.44      9.64 o
   4   1  12     2936.79     3100.21     34.90 o
   5   1  12      665.66      619.54     18.97 o
   6   1  12     5904.49     5842.69     62.66 o
   7   1  12      661.91      702.79     19.99 o
   8   1  12     3675.05     3469.93     43.42 o
   9   1  12      415.24      341.82     14.63 o
  10   1  12      929.65      928.69     26.85 o
  11   1  12        8.96        1.30     14.05 o
  12   1  12      120.82      100.26     15.62 o
  13   1  12        0.03      -14.33     14.33 o
  14   1  12       29.22       -9.74     16.17 o
  15   1  12        6.77      -18.41     18.41 o
  16   1  12       97.32       83.89     17.81 o
  17   1  12       20.26       -6.87     20.36 o
  18   1  12       91.49       44.46     28.66 o
  19   1  12       11.52       -1.92     28.74 o
  20   1  12       73.14       78.54     36.02 o
   0   2  12     2204.29     2553.16     39.71 o
   1   2  12      340.96      369.61     12.50 o
   2   2  12      519.51      523.37     18.54 o
   3   2  12        1.19       -1.22     10.02 o
   4   2  12       10.81       -4.87     10.34 o
   5   2  12        0.49       -8.77      8.77 o
   6   2  12        0.90        1.17      9.44 o
   7   2  12       18.13       15.19     10.51 o
   8   2  12      101.71       80.71     11.17 o
   9   2  12        3.02       11.80     10.35 o
  10   2  12       18.30       15.49     10.95 o
  11   2  12       23.19       18.72     12.52 o
  12   2  12      271.18      151.77     15.50 o
  13   2  12       60.82       14.22     16.21 o
  14   2  12       35.90      -11.05     16.78 o
  15   2  12        2.14      -10.18     19.28 o
  16   2  12        2.30      -19.85     19.85 o
  17   2  12        0.62      -15.31     22.87 o
  18   2  12        3.29      -23.73     23.73 o
  19   2  12        0.04       -8.73     33.71 o
   1   3  12      323.02      322.39     15.70 o
   2   3  12     1060.52     1047.66     29.44 o
   3   3  12      565.28      612.48     20.76 o
   4   3  12     2346.06     2351.55     37.16 o
   5   3  12        4.31      -10.71     10.71 o
   6   3  12      932.76      862.06     21.30 o
   7   3  12      247.09      218.13     13.09 o
   8   3  12      671.17      674.36     24.69 o
   9   3  12      139.98      112.21     14.62 o
  10   3  12      579.81      623.94     29.01 o
  11   3  12      256.50      204.14     15.07 o
  12   3  12       52.13       37.24     13.30 o
  13   3  12        5.37      -11.51     16.72 o
  14   3  12       10.41      -14.42     21.02 o
  15   3  12       15.11      -14.06     21.90 o
  16   3  12       80.11       72.35     24.76 o
  17   3  12        0.12        1.66     24.10 o
  18   3  12      110.94       96.21     26.99 o
  19   3  12        2.40       -4.50     35.00 o
   0   4  12     1209.17     1102.40     45.52 o
   1   4  12     5836.45     5798.73     53.74 o
   2   4  12      814.12      818.58     26.70 o
   3   4  12     3061.47     3145.35     40.49 o
   4   4  12      187.54      192.46     12.29 o
   5   4  12      232.28      197.83     12.00 o
   6   4  12        0.68       -8.24     10.20 o
   7   4  12        9.27       -7.41      9.63 o
   8   4  12        3.89       -1.48     10.49 o
   9   4  12      291.68      259.94     14.45 o
  10   4  12       61.45       52.24     12.73 o
  11   4  12      820.85      877.38     29.37 o
  12   4  12      117.85      106.62     17.59 o
  13   4  12      796.20      862.87     34.25 o
  14   4  12      132.98      105.90     21.03 o
  15   4  12      480.42      430.57     31.99 o
  16   4  12       49.34       55.72     25.21 o
  17   4  12      103.78      109.34     27.60 o
  18   4  12        7.34       17.83     29.36 o
   1   5  12        4.35       15.97      9.79 o
   2   5  12      273.17      230.75     13.95 o
   3   5  12      220.08      156.34     13.13 o
   4   5  12      285.30      277.59     14.46 o
   5   5  12      967.47      975.75     27.99 o
   6   5  12      160.55      172.96     14.32 o
   7   5  12     1039.41      978.98     27.91 o
   8   5  12      270.61      285.96     15.11 o
   9   5  12       77.18       58.95     15.34 o
  10   5  12      218.95      176.94     17.26 o
  11   5  12        5.72      -15.06     15.06 o
  12   5  12       35.81       17.93     20.99 o
  13   5  12        0.29       -1.50     21.65 o
  14   5  12        2.90        0.42     22.50 o
  15   5  12        5.10        9.55     25.59 o
  16   5  12       18.66       -6.99     28.51 o
  17   5  12       39.30       42.88     30.42 o
   0   6  12      135.54       99.10     24.48 o
   1   6  12        2.40       22.77     13.97 o
   2   6  12       16.59       16.37     15.13 o
   3   6  12        1.37        6.69     14.85 o
   4   6  12       26.07       17.89     15.08 o
   5   6  12        2.67       -2.06     14.91 o
   6   6  12        7.09       13.43     15.22 o
   7   6  12        0.04       -3.94     15.38 o
   8   6  12        3.88       -3.32     15.60 o
   9   6  12        0.04       -1.35     16.07 o
  10   6  12        1.92      -16.76     16.87 o
  11   6  12        0.29      -21.48     21.48 o
  12   6  12       18.67      -17.50     24.07 o
  13   6  12        0.06       -0.08     25.14 o
  14   6  12       13.48       24.08     26.65 o
  15   6  12        0.49       31.45     28.19 o
   1   7  12       16.28       29.44     16.61 o
   2   7  12       56.20       66.89     18.24 o
   3   7  12       59.47       75.34     17.74 o
   4   7  12      266.04      251.08     20.34 o
   5   7  12       33.71       71.55     18.00 o
   6   7  12      508.82      512.21     32.22 o
   7   7  12       73.16      106.62     18.81 o
   8   7  12      310.14      292.68     21.57 o
   9   7  12       30.77       51.52     21.85 o
  10   7  12       71.40       81.08     24.05 o
  11   7  12       23.70       38.60     24.06 o
  12   7  12        6.42       24.79     26.66 o
  13   7  12        0.01      -33.93     33.93 o
   0   8  12       10.30       28.02     24.94 o
   1   8  12      108.17      110.69     20.36 o
   2   8  12       14.44       36.51     18.55 o
   3   8  12      124.80      144.39     20.28 o
   4   8  12       17.24       33.56     21.64 o
   5   8  12       56.69       70.33     23.59 o
   6   8  12        1.17       53.82     23.34 o
   7   8  12        0.74       44.90     24.00 o
   8   8  12        3.82       62.16     28.87 o
   9   8  12       49.33       70.10     40.82 o
  10   8  12        9.21       30.99     33.94 o
   1   9  12        0.21      -16.29     27.28 o
   2   9  12        7.18       -8.17     27.79 o
   3   9  12        1.62       11.51     27.82 o
   4   9  12       31.15       32.71     28.85 o
   5   9  12        0.11       -4.05     31.31 o
   6   9  12       39.97       46.68     33.43 o
   1   1  13       86.69       96.43      7.22 o
   2   1  13     2049.71     2135.88     23.94 o
   3   1  13      243.56      223.45     10.07 o
   4   1  13     2896.61     2989.27     37.49 o
   5   1  13      101.84       52.59      9.78 o
   6   1  13     4735.85     4606.92     45.40 o
   7   1  13      337.27      341.28     15.00 o
   8   1  13     3346.77     3377.47     43.35 o
   9   1  13       28.15       33.39     11.93 o
  10   1  13     1280.37     1334.21     27.92 o
  11   1  13       92.28       52.73     13.18 o
  12   1  13      114.48      116.46     16.54 o
  13   1  13        0.26      -16.42     16.42 o
  14   1  13       62.32       23.87     17.84 o
  15   1  13        1.03      -19.04     19.04 o
  16   1  13       70.06       46.05     18.11 o
  17   1  13        0.54      -20.77     20.77 o
  18   1  13       77.15       33.33     29.43 o
  19   1  13        8.00       -2.90     34.23 o
   0   2  13        2.16       -6.84     13.67 o
   1   2  13     6228.46     6354.91     59.66 o
   2   2  13        0.14        9.71     10.50 o
   3   2  13     5529.89     5713.13     65.79 o
   4   2  13        3.35        5.63     12.01 o
   5   2  13      986.97     1043.20     26.68 o
   6   2  13        0.35       -3.97      9.25 o
   7   2  13       38.93       25.27     11.25 o
   8   2  13        7.54       28.05     11.76 o
   9   2  13      888.03      967.57     24.72 o
  10   2  13        0.23        7.65     11.36 o
  11   2  13     1490.37     1609.08     29.85 o
  12   2  13        0.47      -13.90     13.90 o
  13   2  13      896.12      955.93     34.18 o
  14   2  13        1.99      -17.58     17.58 o
  15   2  13      552.29      603.91     34.06 o
  16   2  13        0.05       -4.27     21.26 o
  17   2  13      185.94      161.46     26.99 o
  18   2  13        1.22       -5.48     24.56 o
  19   2  13        6.60        1.12     35.27 o
   1   3  13       33.09       34.36     11.05 o
   2   3  13      836.09      912.19     27.51 o
   3   3  13        4.69        0.88     12.39 o
   4   3  13     1585.54     1622.86     31.84 o
   5   3  13      832.31      728.14     24.66 o
   6   3  13      187.37      197.91     13.86 o
   7   3  13      628.99      565.57     19.26 o
   8   3  13      351.90      308.42     15.76 o
   9   3  13       12.69      -12.47     12.47 o
  10   3  13      638.53      650.02     25.83 o
  11   3  13       32.44        4.07     14.13 o
  12   3  13       78.17       38.72     13.51 o
  13   3  13        0.13      -15.08     15.08 o
  14   3  13       10.60      -18.28     18.51 o
  15   3  13        0.08      -22.51     22.51 o
  16   3  13       81.07       76.89     25.84 o
  17   3  13        3.90      -13.16     24.82 o
  18   3  13       40.87       10.84     25.92 o
   0   4  13      779.15      660.33     31.98 o
   1   4  13        0.76        1.85     10.32 o
   2   4  13       46.20       44.42     11.20 o
   3   4  13       13.25       13.28     11.27 o
   4   4  13      213.83      146.62     13.06 o
   5   4  13        5.36      -10.81     10.81 o
   6   4  13       86.34       46.68     11.47 o
   7   4  13        0.01      -10.92     10.92 o
   8   4  13       10.85       -9.86      9.86 o
   9   4  13        4.76      -11.80     11.80 o
  10   4  13        4.46      -13.23     13.23 o
  11   4  13        0.97      -13.79     14.76 o
  12   4  13       32.84      -18.46     18.46 o
  13   4  13        1.09      -17.75     18.94 o
  14   4  13       33.07       26.25     20.77 o
  15   4  13        0.01        5.46     22.30 o
  16   4  13        6.66      -20.37     24.57 o
  17   4  13        0.38      -27.91     27.91 o
   1   5  13       15.05       33.70     11.20 o
   2   5  13      348.16      292.27     15.17 o
   3   5  13        1.10      -11.64     11.64 o
   4   5  13      646.80      693.68     27.63 o
   5   5  13       88.55       74.68     13.65 o
   6   5  13      688.17      718.67     26.22 o
   7   5  13       43.55       34.07     13.68 o
   8   5  13      584.89      599.78     24.72 o
   9   5  13        4.22      -12.18     14.41 o
  10   5  13      225.49      196.49     18.40 o
  11   5  13       11.98      -20.61     20.61 o
  12   5  13       24.77       17.10     21.91 o
  13   5  13        3.50        0.07     22.41 o
  14   5  13       10.34        9.06     25.66 o
  15   5  13        0.05       -2.67     26.33 o
  16   5  13       34.49       45.09     30.37 o
   0   6  13        2.52       37.90     38.88 o
   1   6  13     1566.85     1641.62     38.81 o
   2   6  13        6.25       24.52     16.63 o
   3   6  13      577.43      565.85     34.12 o
   4   6  13        0.17       10.71     15.55 o
   5   6  13      192.45      188.69     18.38 o
   6   6  13        1.30       35.35     16.36 o
   7   6  13        2.67       -0.29     16.31 o
   8   6  13        0.07       19.44     16.74 o
   9   6  13      142.71      124.71     18.35 o
  10   6  13        0.57        6.37     17.19 o
  11   6  13      249.46      232.50     26.33 o
  12   6  13        0.51       -0.85     25.13 o
  13   6  13      274.15      256.66     31.33 o
  14   6  13        0.15        2.59     26.90 o
  15   6  13       92.48       40.61     34.07 o
   1   7  13        1.60      -17.71     17.71 o
   2   7  13       51.57       23.15     18.63 o
   3   7  13        1.24       12.40     17.63 o
   4   7  13      233.66      202.44     20.61 o
   5   7  13        2.15       31.12     18.06 o
   6   7  13      422.68      454.32     37.78 o
   7   7  13        6.08       46.94     18.74 o
   8   7  13      246.91      268.48     21.94 o
   9   7  13        0.18       34.56     19.68 o
  10   7  13       67.86       67.74     24.31 o
  11   7  13        0.90       19.08     24.06 o
  12   7  13        9.48        8.84     24.54 o
   0   8  13        1.08      -30.67     30.67 o
   1   8  13        2.05       -9.87     19.30 o
   2   8  13        0.47      -16.45     18.68 o
   3   8  13        0.57        8.97     19.96 o
   4   8  13        0.09       11.09     19.80 o
   5   8  13        0.08       18.48     20.35 o
   6   8  13        0.34       44.50     24.43 o
   7   8  13        0.32       27.90     24.33 o
   8   8  13        0.01       25.69     24.97 o
   9   8  13        0.29       34.92     33.46 o
  10   8  13        0.94      -61.75     72.49 o
   1   9  13        0.01      -13.09     31.59 o
   2   9  13        4.71        2.00     31.72 o
   3   9  13        0.01        1.90     32.11 o
   4   9  13       32.87       16.00     32.66 o
   0   0  14     1508.48     1525.51     45.25 o
   1   0  14    12224.72    12994.79    150.17 o
   2   0  14      860.99      824.03     30.75 o
   3   0  14     5698.80     5752.69     66.33 o
   4   0  14      571.51      522.47     21.98 o
   5   0  14     1787.16     1872.80     37.72 o
   6   0  14        3.95      -12.87     12.87 o
   7   0  14       46.63       23.52     13.19 o
   8   0  14      187.63      255.69     18.07 o
   9   0  14     1092.28     1263.02     36.26 o
  10   0  14      226.22      249.27     19.44 o
  11   0  14     2214.77     2431.84     57.78 o
  12   0  14      170.56      176.02     24.12 o
  13   0  14     1827.38     1854.38     53.54 o
  14   0  14      104.91       99.86     37.91 o
  15   0  14      574.08      513.91     56.48 o
  16   0  14       17.45        0.52     25.40 o
  17   0  14      137.51      137.88     43.47 o
  18   0  14        4.43      -30.54     41.36 o
  19   0  14        9.14       14.87     43.71 o
   1   1  14      157.92      189.78      8.37 o
   2   1  14     1768.94     1812.70     22.72 o
   3   1  14      657.14      646.14     18.63 o
   4   1  14     2397.34     2414.73     31.76 o
   5   1  14       34.89      -10.06     10.06 o
   6   1  14     2272.25     2187.16     29.24 o
   7   1  14      499.34      447.55     14.60 o
   8   1  14     1630.20     1664.92     29.41 o
   9   1  14       42.15       53.33     12.55 o
  10   1  14     1018.95     1126.01     27.58 o
  11   1  14      173.03      159.96     14.84 o
  12   1  14      164.76      151.64     15.49 o
  13   1  14        0.17      -14.64     14.64 o
  14   1  14       39.48        5.67     18.28 o
  15   1  14        5.64      -20.25     20.25 o
  16   1  14       68.74       41.25     19.04 o
  17   1  14        7.16      -21.47     21.47 o
  18   1  14       38.47        8.95     29.90 o
  19   1  14        0.44      -21.55     35.38 o
   0   2  14      505.41      592.83     28.30 o
   1   2  14       66.59       90.95     10.05 o
   2   2  14      697.24      656.84     18.59 o
   3   2  14       26.08       33.59     11.26 o
   4   2  14       65.04       26.10     12.88 o
   5   2  14        6.48      -12.38     12.38 o
   6   2  14      100.64       73.36     11.76 o
   7   2  14        0.64        4.50     10.91 o
   8   2  14      134.97      114.51     13.40 o
   9   2  14        6.91       13.43     11.89 o
  10   2  14        1.17       -3.54     12.44 o
  11   2  14       38.49       32.69     12.83 o
  12   2  14      134.90       53.38     14.23 o
  13   2  14       11.34      -14.05     14.05 o
  14   2  14       33.23      -17.29     17.29 o
  15   2  14        2.18      -19.15     19.15 o
  16   2  14        8.17      -23.62     23.62 o
  17   2  14        0.31      -24.33     24.33 o
  18   2  14        7.79      -25.18     25.18 o
   1   3  14        6.21       18.33     11.25 o
   2   3  14      662.88      685.11     23.24 o
   3   3  14       65.44       31.64     13.65 o
   4   3  14      533.12      551.30     22.36 o
   5   3  14      694.66      691.12     25.45 o
   6   3  14      120.50      114.23     13.28 o
   7   3  14      899.88      840.64     25.99 o
   8   3  14      580.88      575.11     23.82 o
   9   3  14      147.12       90.40     14.54 o
  10   3  14      613.81      640.35     33.22 o
  11   3  14        0.51      -14.35     14.35 o
  12   3  14       54.21       18.39     14.97 o
  13   3  14        2.38      -18.43     18.43 o
  14   3  14       23.21        1.07     19.86 o
  15   3  14        0.33      -19.67     21.52 o
  16   3  14       34.95       17.70     22.96 o
  17   3  14       18.66        9.58     25.57 o
  18   3  14        4.87      -25.87     25.87 o
   0   4  14      434.47      386.09     34.82 o
   1   4  14     2697.38     2745.39     38.73 o
   2   4  14      307.56      290.94     14.72 o
   3   4  14     1159.05     1229.42     28.98 o
   4   4  14       34.73       45.42     12.35 o
   5   4  14      184.42      135.74     13.65 o
   6   4  14        8.40        3.17     11.57 o
   7   4  14        0.34      -10.37     11.64 o
   8   4  14        2.91        6.39     12.22 o
   9   4  14      221.57      204.94     18.18 o
  10   4  14       40.34       19.04     15.86 o
  11   4  14      439.54      386.71     21.19 o
  12   4  14       92.47       64.36     20.41 o
  13   4  14      455.04      454.18     27.48 o
  14   4  14       61.06       31.10     21.30 o
  15   4  14      236.94      211.88     34.68 o
  16   4  14       16.41       -7.18     25.91 o
  17   4  14       41.49       22.69     30.76 o
   1   5  14       36.73       39.76     12.70 o
   2   5  14      261.81      192.53     16.23 o
   3   5  14       18.41        2.68     13.85 o
   4   5  14      604.42      548.54     30.58 o
   5   5  14       83.55       55.27     14.09 o
   6   5  14      629.83      763.88     39.70 o
   7   5  14      172.83      199.12     17.22 o
   8   5  14      379.34      346.86     19.42 o
   9   5  14       73.70       68.48     17.27 o
  10   5  14      135.94      109.00     17.87 o
  11   5  14       19.93      -10.66     21.81 o
  12   5  14       23.34       25.30     23.13 o
  13   5  14        0.97       -9.61     25.27 o
  14   5  14        2.55      -20.83     25.41 o
  15   5  14        3.63      -26.81     26.81 o
   0   6  14       56.83       24.54     23.16 o
   1   6  14        0.36      -13.53     16.93 o
   2   6  14       34.98       13.89     17.64 o
   3   6  14        0.44      -16.65     16.92 o
   4   6  14        0.57       16.18     16.71 o
   5   6  14        1.52       18.75     19.51 o
   6   6  14        1.04       21.39     17.07 o
   7   6  14        0.04       -0.70     17.02 o
   8   6  14        6.74        5.83     17.43 o
   9   6  14        1.82        9.67     17.53 o
  10   6  14        6.64       -3.48     20.68 o
  11   6  14        2.47        7.66     23.45 o
  12   6  14        0.02      -25.24     25.24 o
  13   6  14        0.16      -25.98     25.98 o
  14   6  14       13.09      -25.63     31.42 o
   1   7  14        9.80      -18.15     18.15 o
   2   7  14       76.22       50.13     19.83 o
   3   7  14       25.34       26.90     18.65 o
   4   7  14      274.74      262.40     28.63 o
   5   7  14       76.37      110.02     19.98 o
   6   7  14      356.33      317.56     25.24 o
   7   7  14       62.92       70.63     20.83 o
   8   7  14      202.52      213.15     23.18 o
   9   7  14       16.92       25.00     24.54 o
  10   7  14       61.60       64.41     25.64 o
  11   7  14        0.53      -10.50     24.43 o
  12   7  14        1.98      -17.67     33.59 o
   0   8  14        3.88      -28.09     28.38 o
   1   8  14       72.34       72.12     23.23 o
   2   8  14        8.42       12.83     21.23 o
   3   8  14       72.68       70.82     21.91 o
   4   8  14        7.63       11.55     20.81 o
   5   8  14       23.19       43.31     21.49 o
   6   8  14        0.61       23.37     26.15 o
   7   8  14        0.12       18.62     25.04 o
   8   8  14        1.42       30.85     29.84 o
   1   9  14        0.24       -3.63     33.89 o
   1   1  15      408.06      397.31     11.64 o
   2   1  15     1266.81     1367.49     23.13 o
   3   1  15      879.90      963.29     22.73 o
   4   1  15      717.12      699.31     21.17 o
   5   1  15      977.49      845.25     22.34 o
   6   1  15      110.52       41.23     11.22 o
   7   1  15      875.47      811.11     20.33 o
   8   1  15       48.78       60.70      9.85 o
   9   1  15      673.03      587.38     23.55 o
  10   1  15      747.16      848.91     26.35 o
  11   1  15      199.16      190.01     15.93 o
  12   1  15      124.69      107.80     16.68 o
  13   1  15        0.46      -15.19     15.19 o
  14   1  15       15.88       -3.96     17.27 o
  15   1  15       35.42       17.13     17.99 o
  16   1  15       57.02        6.91     18.34 o
  17   1  15       17.70      -13.49     20.75 o
  18   1  15        2.22      -34.15     34.15 o
   0   2  15     3793.07     3910.07     83.37 o
   1   2  15     5001.61     4918.22     59.89 o
   2   2  15     2218.54     2347.64     33.28 o
   3   2  15     1405.22     1490.22     26.75 o
   4   2  15      355.10      406.10     19.06 o
   5   2  15      134.12      122.34     15.03 o
   6   2  15       10.47       -4.67     12.67 o
   7   2  15        6.41        4.02     12.55 o
   8   2  15      121.27      112.38     12.94 o
   9   2  15      279.19      285.77     16.50 o
  10   2  15      347.61      372.11     17.57 o
  11   2  15      649.27      632.92     23.17 o
  12   2  15      464.36      451.68     19.42 o
  13   2  15      749.35      790.84     32.91 o
  14   2  15      320.81      318.79     24.14 o
  15   2  15      317.57      322.00     24.81 o
  16   2  15       82.24       38.29     23.22 o
  17   2  15       37.78       14.92     23.56 o
  18   2  15        3.03      -25.25     25.25 o
   1   3  15      105.82      129.10     13.24 o
   2   3  15      283.22      288.92     15.40 o
   3   3  15      284.97      282.89     15.55 o
   4   3  15      796.43      806.30     28.20 o
   5   3  15       31.30       24.00     14.47 o
   6   3  15     1662.15     1651.24     33.01 o
   7   3  15      105.31       97.74     14.30 o
   8   3  15     1162.02     1186.29     28.79 o
   9   3  15      186.12      219.97     17.61 o
  10   3  15      261.90      236.96     20.01 o
  11   3  15      123.71       90.58     18.07 o
  12   3  15       26.40        4.69     17.60 o
  13   3  15        2.87      -12.93     19.69 o
  14   3  15        6.06      -17.91     20.44 o
  15   3  15       13.97        7.53     22.96 o
  16   3  15       26.15      -20.32     25.57 o
  17   3  15        4.41      -25.33     25.33 o
   0   4  15      399.40      301.90     21.81 o
   1   4  15      122.84      112.45     13.73 o
   2   4  15       27.04       18.75     12.41 o
   3   4  15        0.01       -9.33     12.25 o
   4   4  15        3.94       -1.45     12.30 o
   5   4  15        0.54        6.90     12.58 o
   6   4  15        0.04        1.00     12.41 o
   7   4  15        1.64       -3.65     12.67 o
   8   4  15        0.04      -13.68     13.68 o
   9   4  15        5.45       -7.09     14.94 o
  10   4  15        7.05      -14.85     14.85 o
  11   4  15       17.88       -6.36     16.20 o
  12   4  15       33.14        0.57     20.34 o
  13   4  15       33.85       -4.28     20.73 o
  14   4  15       14.68      -21.44     21.44 o
  15   4  15        0.09      -23.76     23.76 o
  16   4  15        4.91      -29.42     29.42 o
   1   5  15       15.07      -11.65     15.73 o
   2   5  15      200.68      143.26     16.23 o
   3   5  15      220.97      209.11     17.40 o
   4   5  15      460.35      420.40     37.36 o
   5   5  15      288.85      307.48     20.89 o
   6   5  15      638.42      731.31     43.03 o
   7   5  15      183.66      182.80     19.28 o
   8   5  15      375.12      325.93     21.41 o
   9   5  15       94.47       83.10     18.29 o
  10   5  15      158.66      135.96     19.06 o
  11   5  15       14.68      -20.18     20.18 o
  12   5  15       21.35      -18.44     25.70 o
  13   5  15        1.43      -25.18     25.18 o
  14   5  15        5.04      -26.57     26.57 o
  15   5  15        8.78      -27.57     27.57 o
   0   6  15      154.38      126.03     25.85 o
   1   6  15      286.79      236.24     22.47 o
   2   6  15      168.57      142.77     20.48 o
   3   6  15      355.29      333.92     30.88 o
   4   6  15      159.52      144.09     22.44 o
   5   6  15      107.29      126.70     20.71 o
   6   6  15       10.19       13.75     17.73 o
   7   6  15        0.04       13.34     18.22 o
   8   6  15       11.35        8.74     17.95 o
   9   6  15       35.96       23.03     18.67 o
  10   6  15       57.65       23.60     23.91 o
  11   6  15       68.37       26.86     24.52 o
  12   6  15       41.72       14.40     24.56 o
  13   6  15       38.15        2.35     25.17 o
   1   7  15        0.03      -20.81     20.81 o
   2   7  15       30.62      -17.72     19.92 o
   3   7  15       11.05      -18.45     18.45 o
   4   7  15      105.10      108.68     24.03 o
   5   7  15       51.26       58.04     21.00 o
   6   7  15      129.01      147.76     23.20 o
   7   7  15       48.95       79.38     21.73 o
   8   7  15       73.86       85.29     21.98 o
   9   7  15       22.29       12.32     24.96 o
  10   7  15       20.88       -3.80     25.30 o
  11   7  15        0.85      -37.98     37.98 o
   0   8  15       16.50      -15.46     33.32 o
   1   8  15        2.42       -2.31     22.69 o
   2   8  15        3.53      -15.31     21.77 o
   3   8  15        0.70      -23.41     23.50 o
   4   8  15        1.38        4.45     22.15 o
   5   8  15        1.12        3.00     21.95 o
   6   8  15        0.01       10.07     21.98 o
   7   8  15        0.13       34.52     25.74 o
   0   0  16     8490.44     9033.15    160.33 o
   1   0  16     2756.14     2854.14     46.11 o
   2   0  16     6291.75     6540.50     83.85 o
   3   0  16     1159.72     1044.24     39.79 o
   4   0  16      844.45      902.99     59.27 o
   5   0  16        2.63      -15.91     15.91 o
   6   0  16       13.45      -13.87     13.87 o
   7   0  16        0.97      -14.25     14.25 o
   8   0  16       24.62       11.51     15.14 o
   9   0  16       13.09       22.74     21.98 o
  10   0  16     1060.43     1171.11     38.89 o
  11   0  16      411.20      380.52     28.55 o
  12   0  16     1390.84     1553.43     51.43 o
  13   0  16      414.18      385.80     35.14 o
  14   0  16      806.59      847.74     54.10 o
  15   0  16      202.74      178.43     36.56 o
  16   0  16      205.40      195.51     27.69 o
  17   0  16       26.29      -12.17     42.27 o
   1   1  16      343.39      360.87     12.14 o
   2   1  16      563.30      568.84     21.71 o
   3   1  16     1039.78     1048.45     24.22 o
   4   1  16      690.33      591.13     20.23 o
   5   1  16       24.28       -3.30     11.00 o
   6   1  16       83.81       51.64     11.63 o
   7   1  16        8.75       -9.85      9.85 o
   8   1  16       51.16       16.30     10.67 o
   9   1  16      547.35      587.44     21.08 o
  10   1  16      260.78      222.12     16.97 o
  11   1  16      353.23      342.18     19.20 o
  12   1  16       64.67       51.61     16.63 o
  13   1  16        0.96       -8.84     17.27 o
  14   1  16        5.37       -9.91     19.82 o
  15   1  16       43.84       51.57     21.31 o
  16   1  16       19.33       -2.13     20.89 o
  17   1  16       16.18      -21.05     21.05 o
   0   2  16       10.88       65.92     16.55 o
   1   2  16       57.38       89.54     12.86 o
   2   2  16        1.49       28.06     10.19 o
   3   2  16       61.34       45.72     10.92 o
   4   2  16       82.17       42.62     11.26 o
   5   2  16       78.31       31.18     14.86 o
   6   2  16       10.93       -9.47     13.34 o
   7   2  16        8.51      -12.82     12.82 o
   8   2  16        0.20      -13.54     13.54 o
   9   2  16       15.05        2.39     13.09 o
  10   2  16        9.94       -6.03     14.81 o
  11   2  16        0.57      -10.39     16.81 o
  12   2  16        0.93      -10.37     17.55 o
  13   2  16        9.74      -17.23     18.41 o
  14   2  16        0.05        0.92     20.32 o
  15   2  16        4.10      -11.27     22.87 o
  16   2  16        0.44      -22.71     22.71 o
  17   2  16        5.22      -25.59     25.59 o
   1   3  16      142.12      158.84     14.29 o
   2   3  16      201.73      192.40     14.93 o
   3   3  16      648.17      654.27     25.28 o
   4   3  16      158.38      111.47     16.36 o
   5   3  16     1278.12     1287.21     33.78 o
   6   3  16      300.78      300.38     17.25 o
   7   3  16     1734.74     1740.28     35.40 o
   8   3  16      255.37      311.91     18.84 o
   9   3  16      698.75      745.60     29.24 o
  10   3  16      107.42      134.77     17.46 o
  11   3  16      161.94      132.62     19.30 o
  12   3  16       35.21       17.93     20.03 o
  13   3  16        2.55      -20.12     20.12 o
  14   3  16        4.52      -21.09     21.09 o
  15   3  16       29.89       -4.20     23.46 o
  16   3  16        7.74      -22.28     26.36 o
   0   4  16      990.59     1070.28     53.18 o
   1   4  16      264.85      272.04     16.56 o
   2   4  16      801.78      813.88     29.31 o
   3   4  16      211.70      184.57     15.67 o
   4   4  16      607.67      605.58     36.71 o
   5   4  16      149.06      159.32     15.36 o
   6   4  16       88.86       89.64     14.40 o
   7   4  16        3.25       29.44     14.77 o
   8   4  16      160.21      161.86     17.97 o
   9   4  16      103.41       93.36     16.80 o
  10   4  16      284.26      274.33     22.28 o
  11   4  16       82.50       49.53     16.82 o
  12   4  16      268.22      247.11     24.51 o
  13   4  16       50.68        2.63     21.40 o
  14   4  16       98.45       28.25     26.99 o
  15   4  16       17.09      -29.45     29.45 o
   1   5  16       14.16      -16.26     16.26 o
   2   5  16       12.52       -7.61     17.68 o
   3   5  16      195.37      164.24     26.55 o
   4   5  16       73.71       74.62     18.95 o
   5   5  16      557.73      492.62     37.45 o
   6   5  16      134.49      147.15     19.37 o
   7   5  16      374.41      362.02     22.73 o
   8   5  16      113.50       95.56     19.05 o
   9   5  16      201.77      168.20     20.27 o
  10   5  16       30.92        9.54     18.14 o
  11   5  16       33.23       -2.67     21.59 o
  12   5  16        2.17      -22.75     22.75 o
  13   5  16        0.16      -27.93     27.93 o
  14   5  16        0.10      -26.62     26.62 o
   0   6  16        1.02      -28.77     28.77 o
   1   6  16       14.87      -18.34     18.34 o
   2   6  16        0.59      -18.79     18.79 o
   3   6  16        0.02      -10.61     19.08 o
   4   6  16        0.41      -10.14     18.96 o
   5   6  16        0.01      -11.77     18.19 o
   6   6  16        0.42       -4.98     24.55 o
   7   6  16        2.03      -10.85     19.98 o
   8   6  16        0.48      -13.23     25.62 o
   9   6  16        0.65      -19.10     19.10 o
  10   6  16        0.17      -23.88     23.88 o
  11   6  16        1.98      -27.52     27.52 o
  12   6  16        0.57      -24.65     24.65 o
   1   7  16       10.29      -19.98     19.98 o
   2   7  16        0.41      -21.23     21.23 o
   3   7  16       71.08       34.60     22.59 o
   4   7  16       10.98       20.65     22.29 o
   5   7  16      115.20      110.06     22.50 o
   6   7  16       15.90       22.88     21.89 o
   7   7  16       65.85       70.36     22.67 o
   8   7  16       13.42        4.45     23.35 o
   9   7  16       36.91        6.30     26.31 o
  10   7  16        1.61       -9.96     31.23 o
   0   8  16      146.42      107.99     39.31 o
   1   8  16       54.27       38.42     24.57 o
   2   8  16       97.23       82.25     24.13 o
   3   8  16       25.73       14.06     22.85 o
   4   8  16       26.97       19.37     22.96 o
   5   8  16        5.67       11.68     24.52 o
   1   1  17      388.91      393.75     20.60 o
   2   1  17        9.06       26.65     10.64 o
   3   1  17     1044.66     1031.58     27.08 o
   4   1  17        0.91      -12.37     12.37 o
   5   1  17       81.19       34.20     14.55 o
   6   1  17      134.09       83.73     12.57 o
   7   1  17        9.31      -11.56     11.56 o
   8   1  17       85.61       54.68     13.02 o
   9   1  17      542.37      527.44     19.05 o
  10   1  17        2.30        1.06     14.99 o
  11   1  17      391.14      369.01     21.67 o
  12   1  17        4.87       17.37     19.95 o
  13   1  17        3.90      -20.39     20.39 o
  14   1  17        0.12       -6.60     20.73 o
  15   1  17       62.40       58.53     22.14 o
  16   1  17        0.88      -21.03     21.03 o
  17   1  17        9.17      -26.52     26.52 o
   0   2  17     6627.85     6975.20    114.67 o
   1   2  17      190.09      185.26     21.30 o
   2   2  17     3767.96     3861.03     57.14 o
   3   2  17       57.81       79.65     14.95 o
   4   2  17      952.23      942.36     27.72 o
   5   2  17       14.30        9.62     14.90 o
   6   2  17       69.37       47.25     14.84 o
   7   2  17        2.00        5.79     15.75 o
   8   2  17      195.33      172.34     16.28 o
   9   2  17        6.68       14.86     16.95 o
  10   2  17      762.63      915.65     33.84 o
  11   2  17       26.32       17.75     18.19 o
  12   2  17     1210.40     1287.27     40.14 o
  13   2  17       26.93        4.01     19.54 o
  14   2  17      607.67      579.96     56.65 o
  15   2  17       12.65        3.50     23.54 o
  16   2  17      103.36       64.69     25.02 o
   1   3  17      161.01      164.01     20.51 o
   2   3  17       32.16       24.77     15.61 o
   3   3  17      738.05      706.97     30.78 o
   4   3  17       18.32       25.28     14.30 o
   5   3  17     1206.90     1276.44     35.41 o
   6   3  17        0.27       -2.58     14.59 o
   7   3  17     1276.75     1374.55     33.83 o
   8   3  17       11.04       10.82     15.98 o
   9   3  17      550.99      563.11     36.63 o
  10   3  17       19.22       18.92     16.77 o
  11   3  17      212.06      193.52     20.38 o
  12   3  17        6.32      -18.58     20.14 o
  13   3  17        1.54      -12.31     22.71 o
  14   3  17        0.00      -21.32     21.32 o
  15   3  17       15.23      -19.33     26.60 o
  16   3  17        2.47      -27.15     27.15 o
   0   4  17        2.31       -9.51     20.03 o
   1   4  17       88.24       69.17     14.79 o
   2   4  17        0.57      -11.12     13.66 o
   3   4  17       13.36        0.41     14.11 o
   4   4  17        0.58       -1.46     14.17 o
   5   4  17        9.16       26.54     14.53 o
   6   4  17        0.54       17.59     15.79 o
   7   4  17        0.10        7.00     15.85 o
   8   4  17        1.99        9.77     16.12 o
   9   4  17        0.20        8.64     16.34 o
  10   4  17        1.25        5.26     16.79 o
  11   4  17        0.28      -16.69     16.69 o
  12   4  17        4.02      -21.34     21.34 o
  13   4  17       13.80      -26.00     26.00 o
  14   4  17        1.67      -36.17     36.17 o
  15   4  17        3.56      -29.98     29.98 o
   1   5  17       18.29      -18.01     18.01 o
   2   5  17        3.74      -18.88     18.88 o
   3   5  17      238.11      202.94     24.81 o
   4   5  17        2.92       -0.28     19.50 o
   5   5  17      601.64      523.08     39.43 o
   6   5  17        0.04       14.26     17.97 o
   7   5  17      665.09      650.59     55.28 o
   8   5  17        0.04       -5.97     18.27 o
   9   5  17      282.14      260.79     24.14 o
  10   5  17        0.41      -12.62     19.94 o
  11   5  17       29.89      -23.91     23.91 o
  12   5  17        0.96      -23.58     23.58 o
  13   5  17        1.51      -25.54     25.54 o
   0   6  17      154.79      144.95     40.72 o
   1   6  17        0.90      -19.68     19.68 o
   2   6  17      192.18      204.83     24.66 o
   3   6  17        5.88       -9.48     19.85 o
   4   6  17      125.23       84.85     21.55 o
   5   6  17        4.58       12.81     19.47 o
   6   6  17        7.54       -4.05     19.38 o
   7   6  17        0.46       -1.06     20.53 o
   8   6  17        5.71      -10.83     20.65 o
   9   6  17        3.25      -20.39     20.39 o
  10   6  17       33.88        9.49     25.92 o
  11   6  17        1.12      -24.70     24.70 o
   1   7  17        4.78      -21.97     21.97 o
   2   7  17        7.66      -17.15     21.92 o
   3   7  17       43.68       24.19     23.19 o
   4   7  17        9.84        9.78     21.82 o
   5   7  17       85.27       98.09     26.15 o
   6   7  17        2.78        6.36     21.97 o
   7   7  17       77.13       85.49     23.74 o
   8   7  17        3.35       11.42     22.77 o
   0   8  17        2.20      -32.54     35.75 o
   1   8  17        0.16        8.52     26.25 o
   2   8  17        1.08       -5.91     24.74 o
   3   8  17        0.72        9.08     25.07 o
   0   0  18     9056.54     9582.45    214.76 o
   1   0  18      258.13      247.20     42.24 o
   2   0  18     3644.71     3637.27    193.61 o
   3   0  18       67.35       73.83     59.51 o
   4   0  18      281.65      241.28     39.38 o
   5   0  18        6.51      -22.32     22.32 o
   6   0  18        1.88      -15.52     15.52 o
   7   0  18        0.47      -15.63     15.63 o
   8   0  18       96.41      111.50     18.52 o
   9   0  18       11.63      -17.17     17.17 o
  10   0  18      543.43      610.02     34.02 o
  11   0  18       43.14       53.07     29.45 o
  12   0  18     1053.59     1115.35     56.65 o
  13   0  18       49.33       56.64     31.21 o
  14   0  18      879.74     1012.58     80.97 o
  15   0  18       13.26      -13.76     31.25 o
  16   0  18      110.74       67.42     37.69 o
   1   1  18      255.89      288.62     14.28 o
   2   1  18       15.32       23.36     16.70 o
   3   1  18      645.42      630.01     39.20 o
   4   1  18       61.30       30.76     14.95 o
   5   1  18      150.47      160.47     18.57 o
   6   1  18      519.21      419.88     17.92 o
   7   1  18      200.00      198.14     14.94 o
   8   1  18      255.98      231.21     17.50 o
   9   1  18      457.55      467.67     20.44 o
  10   1  18       14.27       -4.18     15.72 o
  11   1  18      267.83      247.93     20.54 o
  12   1  18        0.60       -8.59     19.45 o
  13   1  18        8.72      -14.13     21.24 o
  14   1  18        3.54       -1.08     21.57 o
  15   1  18       31.90       41.78     22.49 o
  16   1  18        0.11      -26.75     26.75 o
   0   2  18        3.25       68.54     17.93 o
   1   2  18      204.46      248.91     18.70 o
   2   2  18        2.45       52.16     15.52 o
   3   2  18       16.69       25.26     13.85 o
   4   2  18        8.32        8.72     13.81 o
   5   2  18      146.12       89.22     17.16 o
   6   2  18        0.07      -14.79     14.79 o
   7   2  18        4.58      -16.19     16.19 o
   8   2  18        0.04       -4.23     16.87 o
   9   2  18       30.71       25.96     17.84 o
  10   2  18        0.07       11.88     18.12 o
  11   2  18        6.17       -3.49     17.03 o
  12   2  18        0.10       -1.27     17.35 o
  13   2  18       21.60        6.02     21.59 o
  14   2  18        0.30       18.75     25.14 o
  15   2  18       26.97       29.13     24.58 o
   1   3  18       94.59       83.20     20.07 o
   2   3  18      111.81      106.03     19.16 o
   3   3  18      755.36      734.80     31.42 o
   4   3  18        9.84        9.26     16.84 o
   5   3  18      839.79      883.48     33.16 o
   6   3  18       39.59       17.01     16.61 o
   7   3  18      467.52      448.15     20.53 o
   8   3  18        1.07        6.06     16.54 o
   9   3  18      383.36      385.78     21.39 o
  10   3  18       23.12       16.33     18.61 o
  11   3  18      158.67      131.84     20.73 o
  12   3  18        5.87      -10.46     20.16 o
  13   3  18        0.03       -9.98     20.89 o
  14   3  18        2.74      -26.17     26.17 o
  15   3  18       16.50      -17.28     27.57 o
   0   4  18      733.67      688.22     54.51 o
   1   4  18       19.17        9.64     16.44 o
   2   4  18      951.59      997.56     36.94 o
   3   4  18       20.92       10.55     15.04 o
   4   4  18      561.89      518.02     40.81 o
   5   4  18        5.27       23.87     17.50 o
   6   4  18       31.56       16.50     16.65 o
   7   4  18        4.21        3.47     16.38 o
   8   4  18       76.69       55.05     18.98 o
   9   4  18       12.89       16.54     18.05 o
  10   4  18      226.28      202.04     19.90 o
  11   4  18        5.21      -20.29     21.07 o
  12   4  18      170.39       86.39     32.27 o
  13   4  18        1.49      -25.56     25.56 o
  14   4  18       95.33       20.42     32.41 o
   1   5  18       14.71      -21.60     21.60 o
   2   5  18       12.50      -18.18     19.25 o
   3   5  18      124.34       82.14     22.38 o
   4   5  18        1.22      -11.89     19.13 o
   5   5  18      383.61      327.43     27.98 o
   6   5  18        8.16        2.13     18.76 o
   7   5  18      419.62      365.41     27.13 o
   8   5  18        6.76        1.68     19.13 o
   9   5  18      193.36      150.59     23.13 o
  10   5  18       10.12      -15.37     24.52 o
  11   5  18       19.67      -24.46     24.46 o
  12   5  18        3.52      -25.91     26.91 o
   0   6  18        0.07       -3.98     33.25 o
   1   6  18        8.92        0.25     23.57 o
   2   6  18        0.01      -20.09     20.09 o
   3   6  18        0.12      -20.25     20.25 o
   4   6  18        0.31      -10.81     22.07 o
   5   6  18        1.67        3.20     21.12 o
   6   6  18        0.03       11.34     21.43 o
   7   6  18        0.41       16.68     21.60 o
   8   6  18        0.03      -12.17     21.58 o
   9   6  18        2.16      -18.27     25.75 o
  10   6  18        0.49      -25.35     25.35 o
   1   7  18        9.64      -16.63     30.36 o
   2   7  18        0.77        8.57     23.37 o
   3   7  18       53.03       46.09     29.04 o
   4   7  18        8.14       25.98     25.02 o
   5   7  18      126.79      145.65     28.12 o
   6   7  18        6.42       48.55     23.46 o
   7   7  18      113.44      142.18     25.60 o
   1   1  19      133.31      139.57     13.05 o
   2   1  19      147.72      167.43     20.65 o
   3   1  19      443.24      419.27     22.12 o
   4   1  19       26.83       28.09     19.41 o
   5   1  19      862.54      864.08     32.28 o
   6   1  19        3.46       -0.41     16.11 o
   7   1  19      855.97      955.80     33.11 o
   8   1  19       38.82       33.70     16.27 o
   9   1  19      383.36      388.29     22.12 o
  10   1  19       90.53       70.69     19.05 o
  11   1  19      127.28      133.45     22.01 o
  12   1  19       12.90      -14.78     24.37 o
  13   1  19        3.06      -15.66     22.14 o
  14   1  19       10.80       20.91     22.41 o
  15   1  19       15.12      -26.94     26.94 o
   0   2  19     1585.44     1712.43     93.36 o
   1   2  19      568.34      599.40     62.80 o
   2   2  19     1494.01     1532.25     63.26 o
   3   2  19      406.52      379.09     26.11 o
   4   2  19      580.40      632.31     27.54 o
   5   2  19       66.81       84.40     17.72 o
   6   2  19       19.01       -5.03     15.86 o
   7   2  19        4.73       -4.99     17.19 o
   8   2  19       70.67       53.77     19.26 o
   9   2  19       98.76       95.01     19.73 o
  10   2  19      313.17      297.54     22.63 o
  11   2  19      184.18      151.06     27.23 o
  12   2  19      355.00      290.06     25.62 o
  13   2  19      103.95       91.60     22.14 o
  14   2  19      176.75      141.96     26.80 o
  15   2  19       44.47        4.52     30.48 o
   1   3  19       44.09       41.18     18.35 o
   2   3  19        0.53       28.44     19.84 o
   3   3  19      271.46      237.31     20.15 o
   4   3  19      193.81      195.89     19.89 o
   5   3  19       58.83       75.28     18.32 o
   6   3  19      381.23      338.38     20.84 o
   7   3  19        9.68      -14.63     15.71 o
   8   3  19      228.40      204.91     19.69 o
   9   3  19      135.69      108.85     20.55 o
  10   3  19       26.96        2.36     19.39 o
  11   3  19      109.55       58.48     21.50 o
  12   3  19        2.70       -1.14     21.04 o
  13   3  19        1.58      -23.17     23.17 o
  14   3  19        0.03      -21.33     24.07 o
   0   4  19       59.04       44.81     26.20 o
   1   4  19      167.99      139.84     21.15 o
   2   4  19       13.11        9.28     23.33 o
   3   4  19       22.22       13.17     19.49 o
   4   4  19        1.61      -15.07     19.43 o
   5   4  19        1.19      -15.70     18.87 o
   6   4  19        0.24      -16.55     16.55 o
   7   4  19        0.02      -17.05     17.05 o
   8   4  19        1.42      -16.99     16.99 o
   9   4  19        3.56      -18.58     18.58 o
  10   4  19        9.88      -18.87     18.87 o
  11   4  19       49.15        8.94     25.68 o
  12   4  19       19.56      -19.66     26.46 o
  13   4  19       45.08       -1.52     27.75 o
   1   5  19        5.36       -0.52     23.38 o
   2   5  19       54.35        6.41     21.30 o
   3   5  19       72.44       39.60     20.72 o
   4   5  19      110.37       58.45     21.38 o
   5   5  19      168.12      148.49     21.46 o
   6   5  19      125.19      107.45     22.08 o
   7   5  19      183.51      134.51     22.96 o
   8   5  19       93.12       54.97     21.91 o
   9   5  19       51.92        9.58     21.59 o
  10   5  19       50.13        4.66     25.58 o
  11   5  19        4.04      -28.77     28.77 o
   0   6  19      247.65      311.99    102.47 o
   1   6  19      102.87      120.13     34.75 o
   2   6  19      150.16      167.86     32.97 o
   3   6  19       44.12       47.09     23.72 o
   4   6  19       85.21       75.00     23.44 o
   5   6  19       12.65       24.22     23.81 o
   6   6  19        9.48       40.86     27.44 o
   7   6  19        0.31       19.97     23.21 o
   8   6  19       19.63        1.11     23.10 o
   9   6  19        8.55        0.42     33.33 o
   1   7  19        3.40       -0.61     26.27 o
   2   7  19        7.29       11.16     26.75 o
   3   7  19       29.90       12.75     25.19 o
   4   7  19       18.99       58.00     25.30 o
   0   0  20      797.59      716.77    159.75 o
   1   0  20     1093.37     1115.03     98.56 o
   2   0  20      548.93      507.67     47.02 o
   3   0  20      898.31      957.12     69.87 o
   4   0  20      461.16      442.66     45.51 o
   5   0  20      443.67      430.98     46.99 o
   6   0  20       63.26       81.63     26.43 o
   7   0  20       28.95       30.77     22.56 o
   8   0  20      109.57      151.75     31.66 o
   9   0  20      326.96      400.79     37.31 o
  10   0  20      237.00      225.43     34.72 o
  11   0  20      384.30      337.13     49.43 o
  12   0  20      167.21      132.25     57.28 o
  13   0  20      271.67      202.83     48.33 o
  14   0  20       65.38       30.85     44.53 o
   1   1  20       43.33       32.22     17.12 o
   2   1  20      126.05      125.78     18.37 o
   3   1  20       94.11      114.97     21.54 o
   4   1  20      572.97      609.30     39.63 o
   5   1  20      139.12      188.58     24.12 o
   6   1  20      717.58      787.67     39.40 o
   7   1  20      262.88      279.94     20.82 o
   8   1  20      402.88      423.07     24.67 o
   9   1  20      133.75      138.77     22.75 o
  10   1  20      172.06      191.94     27.11 o
  11   1  20       63.90       37.19     25.24 o
  12   1  20        9.68      -25.01     25.01 o
  13   1  20        4.74      -19.83     25.21 o
  14   1  20        4.55      -11.35     25.58 o
   0   2  20      495.62      446.20     35.33 o
   1   2  20      214.05      215.58     25.90 o
   2   2  20       59.01       95.94     24.61 o
   3   2  20        5.25       18.91     20.20 o
   4   2  20       37.41       12.98     18.91 o
   5   2  20       16.54       -5.65     17.35 o
   6   2  20        1.35      -10.87     17.56 o
   7   2  20        0.85      -17.89     17.89 o
   8   2  20        1.73      -20.84     20.84 o
   9   2  20        0.48      -19.57     19.57 o
  10   2  20        0.14      -19.18     19.18 o
  11   2  20        9.09      -14.13     19.31 o
  12   2  20       57.17       33.75     24.78 o
  13   2  20       46.81        9.73     25.10 o
  14   2  20       34.82       21.89     52.35 o
   1   3  20        1.77       32.89     18.63 o
   2   3  20      128.62      141.66     22.66 o
   3   3  20       33.60       42.08     21.16 o
   4   3  20       74.79       52.09     18.39 o
   5   3  20      160.78      142.96     20.18 o
   6   3  20        2.98      -18.32     18.32 o
   7   3  20      151.85      139.74     20.59 o
   8   3  20       24.06       17.56     19.35 o
   9   3  20       40.18       27.17     20.96 o
  10   3  20       79.62       30.45     20.77 o
  11   3  20        0.28      -11.77     21.53 o
  12   3  20       20.63       -4.75     23.92 o
  13   3  20        0.01      -20.35     24.11 o
   0   4  20      467.31      231.79     56.38 o
   1   4  20      697.35      480.79     47.78 o
   2   4  20      358.99      355.58     51.83 o
   3   4  20      289.46      257.64     28.99 o
   4   4  20       88.79       38.12     23.32 o
   5   4  20       25.50      -11.12     22.86 o
   6   4  20        4.14      -18.68     18.68 o
   7   4  20        0.71      -18.83     18.83 o
   8   4  20        8.88      -18.99     18.99 o
   9   4  20       37.49      -16.24     20.73 o
  10   4  20       46.86      -10.60     21.62 o
  11   4  20       85.41       50.72     33.05 o
   1   5  20       22.29       -2.56     28.68 o
   2   5  20       25.88       -3.09     26.74 o
   3   5  20       71.11       30.29     21.92 o
   4   5  20       78.09       48.70     23.57 o
   5   5  20       29.42       26.14     25.79 o
   6   5  20      180.81      181.15     24.53 o
   7   5  20       16.13       18.83     21.95 o
   8   5  20       88.15       78.40     29.07 o
   9   5  20       50.35        1.39     22.28 o
  10   5  20        8.54      -25.21     27.58 o
   0   6  20        0.06       22.52     58.17 o
   1   6  20        2.94       29.05     26.19 o
   2   6  20        0.02       -9.32     25.62 o
   3   6  20        0.48       -8.55     23.61 o
   4   6  20        0.52       24.59     31.48 o
   5   6  20        0.36       18.92     23.06 o
   6   6  20        0.53        4.10     23.45 o
   7   6  20        0.06        0.68     23.85 o
   1   1  21        9.04      -14.09     18.74 o
   2   1  21      148.10      158.63     19.85 o
   3   1  21        6.30       50.41     24.82 o
   4   1  21      577.92      741.82     74.28 o
   5   1  21       72.05      143.10     27.60 o
   6   1  21      907.83     1113.15     69.31 o
   7   1  21       29.48       63.41     21.27 o
   8   1  21      559.23      592.53     44.96 o
   9   1  21       22.22       31.07     24.90 o
  10   1  21      153.43      143.50     27.47 o
  11   1  21        0.09      -16.94     25.01 o
  12   1  21       15.40       -3.72     29.81 o
  13   1  21        0.62      -25.84     25.84 o
   0   2  21       95.84      118.90     46.65 o
   1   2  21      937.14     1122.03     61.14 o
   2   2  21       83.84       70.33     26.42 o
   3   2  21      614.84      664.05     41.35 o
   4   2  21       34.80       25.39     21.95 o
   5   2  21      135.71      109.19     21.68 o
   6   2  21        2.02       -2.44     19.33 o
   7   2  21        9.11       -1.45     18.81 o
   8   2  21        9.27       -2.48     19.32 o
   9   2  21      148.48      129.76     24.27 o
  10   2  21       18.76       20.69     25.47 o
  11   2  21      153.28      123.67     27.15 o
  12   2  21       14.23        3.13     25.00 o
   1   3  21       17.79       63.38     19.79 o
   2   3  21       42.80       92.20     20.54 o
   3   3  21       18.63       48.60     22.29 o
   4   3  21      112.81      119.71     24.47 o
   5   3  21        6.90        5.22     22.98 o
   6   3  21      171.91      193.23     23.40 o
   7   3  21        3.32        1.00     19.51 o
   8   3  21      149.45      167.01     22.09 o
   9   3  21       16.53       11.33     21.79 o
  10   3  21       32.05       16.79     22.34 o
  11   3  21       29.87      -10.29     24.46 o
   0   4  21       44.87       32.20     63.54 o
   1   4  21       12.49       30.10     42.32 o
   2   4  21       29.68       60.39     33.65 o
   3   4  21        2.59       20.86     30.55 o
   4   4  21        0.62        6.42     23.67 o
   5   4  21        1.30       16.39     24.25 o
   6   4  21        6.92       -1.85     19.72 o
   7   4  21        0.07       -6.89     19.98 o
   8   4  21        1.27      -20.58     20.58 o
   9   4  21        0.51      -21.02     21.02 o
  10   4  21        8.73      -24.86     24.86 o
   1   5  21        0.91       13.68     29.32 o
   2   5  21       77.08       51.80     39.27 o
   3   5  21        9.27       -5.27     41.98 o
   4   5  21      101.22       98.29     35.37 o
   5   5  21       60.46       60.79     30.35 o
   6   5  21       40.08       96.66     27.37 o
   7   5  21       62.25       31.15     25.64 o
   8   5  21       26.86        3.35     23.02 o
   0   6  21       31.20       28.31     77.41 o
   1   6  21      239.81      227.79     50.51 o
   2   6  21       26.45       39.03     41.98 o
   3   6  21      160.18      118.05     62.00 o
   4   6  21       13.44       15.14     25.20 o
   0   0  22        0.64      -33.11     49.22 o
   1   0  22      184.66      195.74     41.36 o
   2   0  22        2.00       40.14     36.38 o
   3   0  22      955.08     1132.36     77.83 o
   4   0  22        0.62       82.34     53.70 o
   5   0  22      316.63      361.00     47.26 o
   6   0  22        0.04       28.22     54.59 o
   7   0  22        9.74       39.92     39.10 o
   8   0  22        5.81       50.17     48.78 o
   9   0  22      198.12      175.82     86.36 o
  10   0  22        3.01       33.30     55.04 o
  11   0  22      132.81      116.72     46.89 o
  12   0  22        0.66      -35.73     42.54 o
   1   1  22        2.17        7.05     24.49 o
   2   1  22       55.11       69.69     26.38 o
   3   1  22        4.38       62.47     25.77 o
   4   1  22      425.97      464.70     34.92 o
   5   1  22       11.62       57.85     26.82 o
   6   1  22      587.28      757.44     78.46 o
   7   1  22        8.30       36.72     24.63 o
   8   1  22      358.14      387.67     30.93 o
   9   1  22        4.87       16.34     25.12 o
  10   1  22       89.90       79.07     31.22 o
  11   1  22       10.73      -29.44     29.44 o
  12   1  22        2.07      -30.36     30.36 o
   0   2  22       11.82       24.11     38.83 o
   1   2  22        0.11       47.65     22.81 o
   2   2  22       11.23       31.49     21.01 o
   3   2  22        0.06       30.77     22.02 o
   4   2  22       24.21       87.30     26.68 o
   5   2  22        0.05       20.81     26.46 o
   6   2  22        2.86       19.83     25.28 o
   7   2  22        0.25        3.00     21.73 o
   8   2  22       14.04       11.50     22.65 o
   9   2  22        0.17      -12.59     28.07 o
  10   2  22       30.43       47.13     29.67 o
  11   2  22        0.71      -25.08     25.08 o
   1   3  22        1.97       97.06     26.57 o
   2   3  22       60.18      145.15     27.51 o
   3   3  22        2.11       77.72     26.82 o
   4   3  22      170.01      220.61     35.70 o
   5   3  22        1.29       42.11     28.53 o
   6   3  22      372.27      466.91     28.39 o
   7   3  22        3.35       23.89     20.69 o
   8   3  22      195.27      229.23     23.61 o
   9   3  22        6.58       -1.29     27.82 o
  10   3  22       36.73       -6.12     40.26 o
   0   4  22        3.52       65.48     89.05 o
   1   4  22      827.85      544.55     52.48 o
   2   4  22        2.10       21.64     40.69 o
   3   4  22      335.40      418.53     51.50 o
   4   4  22        0.43        6.15     31.63 o
   5   4  22       77.46       91.33     36.78 o
   6   4  22        0.01       20.30     29.15 o
   7   4  22        5.92      -13.16     21.96 o
   8   4  22        0.26      -21.67     21.67 o
   1   5  22        0.14       22.51     47.15 o
   2   5  22       26.96        4.95     30.61 o
   3   5  22        5.92        2.45     42.50 o
   4   5  22       53.91       40.62     42.11 o
   5   5  22       65.36       93.21     26.74 o
   6   5  22       41.82       44.37     32.88 o
   1   1  23        0.37       18.07     25.79 o
   2   1  23       13.89       31.48     26.81 o
   3   1  23       52.01       83.72     28.01 o
   4   1  23      176.78      256.94     31.50 o
   5   1  23      128.92      204.67     30.97 o
   6   1  23      316.76      429.34     36.21 o
   7   1  23       81.72      148.07     31.30 o
   8   1  23      177.05      235.94     33.76 o
   9   1  23       41.01       16.65     30.36 o
  10   1  23       20.23       10.78     30.62 o
   0   2  23       88.71      176.09     41.99 o
   1   2  23      415.50      451.50     35.05 o
   2   2  23       81.55      163.68     29.42 o
   3   2  23      385.31      465.65     35.74 o
   4   2  23       60.72      157.19     29.21 o
   5   2  23      178.10      213.60     31.72 o
   6   2  23        3.07       84.35     25.34 o
   7   2  23        4.37       54.67     23.65 o
   8   2  23       13.40       19.72     29.29 o
   9   2  23      116.56      151.39     32.20 o
  10   2  23       16.97       78.76     57.28 o
   1   3  23        6.35       78.20     32.76 o
   2   3  23       55.58       87.03     32.89 o
   3   3  23       24.74      108.34     33.46 o
   4   3  23      160.97      249.36     37.35 o
   5   3  23       56.69      159.99     35.50 o
   6   3  23      315.58      396.03     31.52 o
   7   3  23       32.85       86.70     31.87 o
   8   3  23      196.85      156.33     46.76 o
   0   4  23       45.84       67.57     46.54 o
   1   4  23        3.01       28.01     27.32 o
   2   4  23        7.70       24.29     27.52 o
   3   4  23        0.01       11.10     30.23 o
   4   4  23        1.59       38.88     38.49 o
   5   4  23        0.17       49.07     37.25 o
   6   4  23        0.77        7.71     25.55 o
   1   5  23        5.00       -6.32     49.09 o
   2   5  23        8.87       12.26     45.34 o
   0   0  24      193.28      303.39     66.23 o
   1   0  24      208.35      366.76     49.04 o
   2   0  24      184.97      260.32     45.85 o
   3   0  24      136.52      205.39     44.28 o
   4   0  24       85.61      134.48     42.63 o
   5   0  24       34.40       77.26     41.36 o
   6   0  24        7.10      100.24     60.41 o
   7   0  24        0.65       40.69     42.43 o
   8   0  24       13.53       39.65     43.18 o
   9   0  24       23.38       43.30     44.18 o
   1   1  24        7.43       70.31     28.40 o
   2   1  24        8.16       67.81     28.39 o
   3   1  24       43.56       99.66     29.39 o
   4   1  24       84.21      129.37     30.14 o
   5   1  24      143.87      232.56     32.60 o
   6   1  24      126.24      224.14     33.11 o
   7   1  24      164.46      222.20     33.76 o
   8   1  24       92.38      146.19     32.96 o
   0   2  24       43.02       90.28     39.81 o
   1   2  24       23.86       63.81     28.39 o
   2   2  24        1.47       78.13     28.68 o
   3   2  24        0.22      100.73     29.04 o
   4   2  24        0.85       79.11     29.14 o
   5   2  24        0.00      104.36     29.88 o
   6   2  24        0.08       83.08     35.19 o
   7   2  24        0.04       83.21     36.01 o
   8   2  24        0.40       -6.64     33.58 o
   1   3  24        6.43       85.24     43.90 o
   2   3  24       17.22      113.47     44.53 o
   3   3  24       74.49      131.56     63.54 o
   4   3  24      113.35      253.82     49.25 o
   5   3  24      189.06      349.84     40.90 o
   6   3  24      177.66      281.06     40.13 o
   0   4  24       94.08       69.43     41.48 o
   1   4  24       96.13       97.11     52.96 o
   2   4  24      102.53      107.72     40.17 o
   3   4  24      110.24      119.05     48.44 o
   1   1  25        4.93       69.52     29.61 o
   2   1  25       16.54       71.03     29.40 o
   3   1  25       59.99      133.23     31.05 o
   4   1  25       39.90      129.54     31.37 o
   5   1  25      165.94      290.78     34.57 o
   6   1  25       82.28      170.57     32.84 o
   0   2  25      141.10      203.52     46.48 o
   1   2  25       32.20       78.82     30.34 o
   2   2  25      206.01      265.78     34.40 o
   3   2  25       47.96      146.26     31.78 o
   4   2  25      171.41      235.32     38.81 o
   5   2  25       19.82      160.13     37.29 o
   1   3  25        1.27       45.92     45.55 o
   2   3  25        2.42       68.61     45.22 o
   0   0  26      484.56      587.99     82.34 o
   1   0  26        3.46       85.50     43.90 o
   2   0  26      324.60      449.81     55.30 o
   1   1  26        7.55       65.62     30.98 o
 
